# Supplementary material for: Signatures of natural selection and ethnic-specific prevalence of NPC1 pathogenic mutations contributing to obesity and Niemann–Pick disease type C1
Source: Sci Rep. 2020 Nov 2;10:18787. doi: 10.1038/s41598-020-75919-4 (PMC7608643; doi:10.1038/s41598-020-75919-4)
Supplement: Supplementary file 2 — Supplementary Table 2. [file 41598_2020_75919_MOESM2_ESM.xlsx]

## Sheet: LOF and nonsynonymous mutations
Chromosome	Position	rsID	Reference	Alternate	Source	Filters - exomes	Filters - genomes	Consequence	Protein Consequence	Transcript Consequence	Annotation	Allele Count	Homozygote Count	Hemizygote Count	Allele Count African	Homozygote Count African	Hemizygote Count African	Allele Count Latino	Homozygote Count Latino	Hemizygote Count Latino	Allele Count Ashkenazi Jewish	Homozygote Count Ashkenazi Jewish	Hemizygote Count Ashkenazi Jewish	Allele Count East Asian	Homozygote Count East Asian	Hemizygote Count East Asian	Allele Count European	Homozygote Count European	Hemizygote Count European	Allele Count Other	Homozygote Count Other	Hemizygote Count Other	Allele Count South Asian	Homozygote Count South Asian	Hemizygote Count South Asian	Deleterious by SIFT or Polyphen (1=yes)
18	21166298	rs1022742391	G	A	gnomAD Exomes	PASS	NA	p.Arg4Cys	p.Arg4Cys	c.10C>T	missense_variant	1	0	0	0	0	0	0	0	0	0	0	0	0	0	0	1	0	0	0	0	0	0	0	0	1
18	21166286	rs1218989039	G	A	gnomAD Exomes	PASS	NA	p.Leu8Phe	p.Leu8Phe	c.22C>T	missense_variant	1	0	0	0	0	0	0	0	0	0	0	0	0	0	0	0	0	0	0	0	0	1	0	0	0
18	21166283	rs1365975754	C	T	gnomAD Exomes	PASS	NA	p.Gly9Ser	p.Gly9Ser	c.25G>A	missense_variant	1	0	0	0	0	0	0	0	0	0	0	0	0	0	0	1	0	0	0	0	0	0	0	0	0
18	21166280	rs1272422974	G	A	gnomAD Exomes	PASS	NA	p.Leu10Phe	p.Leu10Phe	c.28C>T	missense_variant	1	0	0	0	0	0	1	0	0	0	0	0	0	0	0	0	0	0	0	0	0	0	0	0	0
18	21166277	rs1364471701	G	C	gnomAD Exomes	PASS	NA	p.Leu11Val	p.Leu11Val	c.31C>G	missense_variant	1	0	0	1	0	0	0	0	0	0	0	0	0	0	0	0	0	0	0	0	0	0	0	0	0
18	21166267	rs776078068	A	G	gnomAD Exomes	PASS	NA	p.Leu14Pro	p.Leu14Pro	c.41T>C	missense_variant	1	0	0	0	0	0	0	0	0	0	0	0	0	0	0	0	0	0	0	0	0	1	0	0	1
18	21166265	rs1471054528	G	T	gnomAD Exomes	PASS	NA	p.Leu15Met	p.Leu15Met	c.43C>A	missense_variant	1	0	0	0	0	0	0	0	0	1	0	0	0	0	0	0	0	0	0	0	0	0	0	0	0
18	21166261	rs1407142143	C		gnomAD Exomes	PASS	NA	p.Cys16Tyr	p.Cys16Tyr	c.47G>A	missense_variant	2	0	0	0	0	0	1	0	0	0	0	0	0	0	0	1	0	0	0	0	0	0	0	0	1
18	21153538	rs1444708311	C	A	gnomAD Exomes,gnomAD Genomes	PASS	PASS	p.Val20Leu	p.Val20Leu	c.58G>T	missense_variant	3	0	0	3	0	0	0	0	0	0	0	0	0	0	0	0	0	0	0	0	0	0	0	0	0
18	21153533	rs1179689133	AAACACCTACAGAAAGTC	A	gnomAD Exomes	PASS	NA	c.58-12_62delGACTTTCTGTAGGTGTT		c.58-12_62delGACTTTCTGTAGGTGTT	splice_acceptor_variant	1	0	0	1	0	0	0	0	0	0	0	0	0	0	0	0	0	0	0	0	0	0	0	0	1
18	21153507	rs776166330	T	A	gnomAD Exomes,gnomAD Genomes	PASS	PASS	p.Glu30Val	p.Glu30Val	c.89A>T	missense_variant	1	0	0	1	0	0	0	0	0	0	0	0	0	0	0	0	0	0	0	0	0	0	0	0	1
18	21153506	rs1273070261	C	G	gnomAD Exomes	PASS	NA	p.Glu30Asp	p.Glu30Asp	c.90G>C	missense_variant	1	0	0	0	0	0	0	0	0	0	0	0	0	0	0	0	0	0	1	0	0	0	0	0	1
18	21153502	rs765731953	C	T	gnomAD Exomes	PASS	NA	p.Gly32Arg	p.Gly32Arg	c.94G>A	missense_variant	2	0	0	0	0	0	0	0	0	0	0	0	2	0	0	0	0	0	0	0	0	0	0	0	1
18	21153498	rs1360183867	A	G	gnomAD Exomes	PASS	NA	p.Ile33Thr	p.Ile33Thr	c.98T>C	missense_variant	1	0	0	0	0	0	0	0	0	0	0	0	0	0	0	1	0	0	0	0	0	0	0	0	0
18	21153493	rs759005000	A	G	gnomAD Exomes	PASS	NA	p.Tyr35His	p.Tyr35His	c.103T>C	missense_variant	1	0	0	0	0	0	1	0	0	0	0	0	0	0	0	0	0	0	0	0	0	0	0	0	1
18	21153486	rs776181190	T	C	gnomAD Exomes,gnomAD Genomes	PASS	PASS	p.Asp37Gly	p.Asp37Gly	c.110A>G	missense_variant	21	0	0	0	0	0	0	0	0	0	0	0	21	0	0	0	0	0	0	0	0	0	0	0	0
18	21153469	rs138277307	C	T	gnomAD Exomes	PASS	NA	p.Glu43Lys	p.Glu43Lys	c.127G>A	missense_variant	3	0	0	0	0	0	0	0	0	0	0	0	1	0	0	2	0	0	0	0	0	0	0	0	0
18	21153447	rs1408235606	G	A	gnomAD Exomes	PASS	NA	p.Pro50Leu	p.Pro50Leu	c.149C>T	missense_variant	1	0	0	0	0	0	0	0	0	0	0	0	0	0	0	1	0	0	0	0	0	0	0	0	0
18	21153432	rs754920859	C	T	gnomAD Exomes	PASS	NA	p.Gly55Glu	p.Gly55Glu	c.164G>A	missense_variant	4	0	0	0	0	0	0	0	0	0	0	0	0	0	0	4	0	0	0	0	0	0	0	0	1
18	21153429	rs1482926189	T	C	gnomAD Exomes	PASS	NA	p.Tyr56Cys	p.Tyr56Cys	c.167A>G	missense_variant	1	0	0	0	0	0	0	0	0	0	0	0	0	0	0	1	0	0	0	0	0	0	0	0	1
18	21153427	rs745994349	C	T	gnomAD Exomes,gnomAD Genomes	PASS	PASS	p.Asp57Asn	p.Asp57Asn	c.169G>A	missense_variant	5	0	0	0	0	0	0	0	0	0	0	0	0	0	0	5	0	0	0	0	0	0	0	0	0
18	21153416	rs145666943	C	A	gnomAD Exomes,gnomAD Genomes	PASS	PASS	p.Gln60His	p.Gln60His	c.180G>T	missense_variant	75	0	0	3	0	0	0	0	0	1	0	0	0	0	0	69	0	0	2	0	0	0	0	0	0
18	21152123	rs993533047	A	C	gnomAD Exomes	PASS	NA	p.Phe68Val	p.Phe68Val	c.202T>G	missense_variant	1	0	0	0	0	0	1	0	0	0	0	0	0	0	0	0	0	0	0	0	0	0	0	0	0
18	21152121	rs778177842	A	C	gnomAD Exomes	PASS	NA	p.Phe68Leu	p.Phe68Leu	c.204T>G	missense_variant	3	0	0	0	0	0	0	0	0	0	0	0	0	0	0	3	0	0	0	0	0	0	0	0	0
18	21152116	rs200291759	T	C	gnomAD Exomes	PASS	NA	p.Asn70Ser	p.Asn70Ser	c.209A>G	missense_variant	7	0	0	0	0	0	3	0	0	0	0	0	2	0	0	0	0	0	1	0	0	1	0	0	0
18	21152100	rs755230322	A	C	gnomAD Exomes	PASS	NA	p.Cys75Trp	p.Cys75Trp	c.225T>G	missense_variant	1	0	0	0	0	0	0	0	0	0	0	0	0	0	0	0	0	0	0	0	0	1	0	0	1
18	21152096	rs754380762	C	T	gnomAD Exomes	PASS	NA	p.Val77Ile	p.Val77Ile	c.229G>A	missense_variant	2	0	0	0	0	0	0	0	0	0	0	0	0	0	0	2	0	0	0	0	0	0	0	0	0
18	21152093	rs766822145	G	A	gnomAD Exomes	PASS	NA	p.Arg78Trp	p.Arg78Trp	c.232C>T	missense_variant	4	0	0	2	0	0	0	0	0	0	0	0	0	0	0	1	0	0	0	0	0	1	0	0	1
18	21152092	rs373274825	C	T	gnomAD Exomes,gnomAD Genomes	PASS	PASS	p.Arg78Gln	p.Arg78Gln	c.233G>A	missense_variant	28	0	0	16	0	0	0	0	0	0	0	0	0	0	0	4	0	0	2	0	0	6	0	0	0
18	21152080	rs1248676783	G	A	gnomAD Exomes	PASS	NA	p.Thr82Ile	p.Thr82Ile	c.245C>T	missense_variant	4	0	0	0	0	0	4	0	0	0	0	0	0	0	0	0	0	0	0	0	0	0	0	0	1
18	21152051	rs1254034014	G	GT	gnomAD Exomes	PASS	NA	p.Gln92ThrfsTer12	p.Gln92ThrfsTer12	c.273dupA	frameshift_variant	1	0	0	0	0	0	0	0	0	0	0	0	0	0	0	1	0	0	0	0	0	0	0	0	1
18	21152042	rs1008764923	A	G	gnomAD Exomes	PASS	NA	p.Ser95Pro	p.Ser95Pro	c.283T>C	missense_variant	2	0	0	0	0	0	0	0	0	0	0	0	0	0	0	2	0	0	0	0	0	0	0	0	1
18	21152041	rs762610198	G	A	gnomAD Exomes	PASS	NA	p.Ser95Phe	p.Ser95Phe	c.284C>T	missense_variant	3	0	0	0	0	0	3	0	0	0	0	0	0	0	0	0	0	0	0	0	0	0	0	0	1
18	21148961	rs1330533921	A	C	gnomAD Exomes	PASS	NA	p.Cys97Gly	p.Cys97Gly	c.289T>G	missense_variant	1	0	0	0	0	0	0	0	0	0	0	0	0	0	0	0	0	0	1	0	0	0	0	0	1
18	21148955	rs1393471949	A	G	gnomAD Exomes	PASS	NA	p.Ser99Pro	p.Ser99Pro	c.295T>C	missense_variant	1	0	0	0	0	0	0	0	0	0	0	0	0	0	0	0	0	0	0	0	0	1	0	0	1
18	21148948	rs548191894	A	C	gnomAD Exomes,gnomAD Genomes	PASS	PASS	p.Phe101Cys	p.Phe101Cys	c.302T>G	missense_variant	6	0	0	0	0	0	0	0	0	0	0	0	0	0	0	0	0	0	0	0	0	6	0	0	1
18	21148909	rs1184328174	C	T	gnomAD Exomes	PASS	NA	p.Ser114Asn	p.Ser114Asn	c.341G>A	missense_variant	1	0	0	0	0	0	0	0	0	0	0	0	0	0	0	0	0	0	1	0	0	0	0	0	1
18	21148906	rs1472786529	G	A	gnomAD Exomes	PASS	NA	p.Pro115Leu	p.Pro115Leu	c.344C>T	missense_variant	1	0	0	0	0	0	1	0	0	0	0	0	0	0	0	0	0	0	0	0	0	0	0	0	1
18	21148904	rs144973225	G	A	gnomAD Exomes	PASS	NA	p.Arg116Ter	p.Arg116Ter	c.346C>T	stop_gained	2	0	0	1	0	0	0	0	0	0	0	0	0	0	0	0	0	0	0	0	0	1	0	0	1
18	21148903	rs140952850	C	T	gnomAD Exomes,gnomAD Genomes	PASS	PASS	p.Arg116Gln	p.Arg116Gln	c.347G>A	missense_variant	9	0	0	7	0	0	1	0	0	0	0	0	0	0	0	0	0	0	0	0	0	1	0	0	0
18	21148896	rs759075595	ACT	A	gnomAD Exomes	PASS	NA	p.Gln119ValfsTer8	p.Gln119ValfsTer8	c.352_353delAG	frameshift_variant	2	0	0	0	0	0	0	0	0	0	0	0	0	0	0	1	0	0	0	0	0	1	0	0	1
18	21148862	rs768728943	C	T	gnomAD Exomes,gnomAD Genomes	PASS	PASS	p.Val130Ile	p.Val130Ile	c.388G>A	missense_variant	6	0	0	0	0	0	1	0	0	0	0	0	0	0	0	5	0	0	0	0	0	0	0	0	0
18	21148852	rs375039992	A	C	gnomAD Exomes,gnomAD Genomes	PASS	PASS	p.Val133Gly	p.Val133Gly	c.398T>G	missense_variant	8	0	0	8	0	0	0	0	0	0	0	0	0	0	0	0	0	0	0	0	0	0	0	0	0
18	21148840	rs372947142	G	A	gnomAD Exomes,gnomAD Genomes	PASS	PASS	p.Thr137Met	p.Thr137Met	c.410C>T	missense_variant	2	0	0	0	0	0	1	0	0	0	0	0	0	0	0	1	0	0	0	0	0	0	0	0	1
18	21148825	rs773941375	T	TTC	gnomAD Exomes	PASS	NA	p.Lys142ArgfsTer80	p.Lys142ArgfsTer80	c.423_424dupGA	frameshift_variant	1	0	0	0	0	0	0	0	0	0	0	0	0	0	0	1	0	0	0	0	0	0	0	0	1
18	21148823	rs1026819819	C	T	gnomAD Exomes	PASS	NA	p.Glu143Lys	p.Glu143Lys	c.427G>A	missense_variant	1	0	0	0	0	0	1	0	0	0	0	0	0	0	0	0	0	0	0	0	0	0	0	0	0
18	21148821	rs770580241	CTCTT	C	gnomAD Exomes	PASS	NA	p.Lys142SerfsTer78	p.Lys142SerfsTer78	c.425_428delAAGA	frameshift_variant	1	0	0	0	0	0	0	0	0	0	0	0	0	0	0	1	0	0	0	0	0	0	0	0	1
18	21148815	rs746389947	T	G	gnomAD Exomes	PASS	NA	p.Gln145His	p.Gln145His	c.435A>C	missense_variant	1	0	0	1	0	0	0	0	0	0	0	0	0	0	0	0	0	0	0	0	0	0	0	0	1
18	21148808	rs200323346	C	G	gnomAD Exomes	PASS	NA	p.Val148Leu	p.Val148Leu	c.442G>C	missense_variant	4	0	0	1	0	0	0	0	0	0	0	0	0	0	0	3	0	0	0	0	0	0	0	0	0
18	21148808	rs200323346	C	T	gnomAD Exomes	PASS	NA	p.Val148Ile	p.Val148Ile	c.442G>A	missense_variant	3	0	0	1	0	0	0	0	0	0	0	0	1	0	0	1	0	0	0	0	0	0	0	0	0
18	21148805	rs143205855	C	T	gnomAD Exomes,gnomAD Genomes	PASS	PASS	p.Gly149Arg	p.Gly149Arg	c.445G>A	missense_variant	183	2	0	6	0	0	3	0	0	0	0	0	2	0	0	4	0	0	1	0	0	167	2	0	1
18	21148804	rs751006169	C	T	gnomAD Exomes	PASS	NA	p.Gly149Glu	p.Gly149Glu	c.446G>A	missense_variant	1	0	0	0	0	0	0	0	0	0	0	0	0	0	0	1	0	0	0	0	0	0	0	0	1
18	21148801	rs375940577	T	C	gnomAD Exomes	PASS	NA	p.Gln150Arg	p.Gln150Arg	c.449A>G	missense_variant	1	0	0	0	0	0	0	0	0	0	0	0	0	0	0	1	0	0	0	0	0	0	0	0	0
18	21148797	rs749012588	ACT	A	gnomAD Exomes	PASS	NA	p.Ser151PhefsTer18	p.Ser151PhefsTer18	c.451_452delAG	frameshift_variant	1	0	0	0	0	0	0	0	0	0	0	0	0	0	0	1	0	0	0	0	0	0	0	0	1
18	21141489	rs149074243	T	C	gnomAD Exomes,gnomAD Genomes	PASS	PASS	p.Met156Val	p.Met156Val	c.466A>G	missense_variant	11	0	0	9	0	0	2	0	0	0	0	0	0	0	0	0	0	0	0	0	0	0	0	0	1
18	21141488	rs147615070	A	G	gnomAD Exomes,gnomAD Genomes	PASS	PASS	p.Met156Thr	p.Met156Thr	c.467T>C	missense_variant	31	0	0	0	0	0	5	0	0	0	0	0	0	0	0	26	0	0	0	0	0	0	0	0	0
18	21141474	rs141243713	G	A	gnomAD Exomes,gnomAD Genomes	PASS	PASS	p.Arg161Trp	p.Arg161Trp	c.481C>T	missense_variant	4	0	0	0	0	0	0	0	0	0	0	0	0	0	0	4	0	0	0	0	0	0	0	0	1
18	21141464	rs1359459786	T	C	gnomAD Exomes	PASS	NA	p.Glu164Gly	p.Glu164Gly	c.491A>G	missense_variant	1	0	0	1	0	0	0	0	0	0	0	0	0	0	0	0	0	0	0	0	0	0	0	0	0
18	21141464	rs1359459786	T	G	gnomAD Exomes	PASS	NA	p.Glu164Ala	p.Glu164Ala	c.491A>C	missense_variant	1	0	0	0	0	0	1	0	0	0	0	0	0	0	0	0	0	0	0	0	0	0	0	0	0
18	21141455	rs752409181	G	A	gnomAD Exomes	PASS	NA	p.Ser167Leu	p.Ser167Leu	c.500C>T	missense_variant	1	0	0	0	0	0	0	0	0	0	0	0	0	0	0	1	0	0	0	0	0	0	0	0	0
18	21141445	rs887908568	G	C	gnomAD Exomes	PASS	NA	p.Asp170Glu	p.Asp170Glu	c.510C>G	missense_variant	4	0	0	0	0	0	0	0	0	0	0	0	4	0	0	0	0	0	0	0	0	0	0	0	0
18	21141441	rs1448333382	C	T	gnomAD Exomes	PASS	NA	p.Ala172Thr	p.Ala172Thr	c.514G>A	missense_variant	1	0	0	0	0	0	0	0	0	0	0	0	1	0	0	0	0	0	0	0	0	0	0	0	1
18	21141440	rs753654470	G	A	gnomAD Exomes	PASS	NA	p.Ala172Val	p.Ala172Val	c.515C>T	missense_variant	2	0	0	0	0	0	1	0	0	0	0	0	0	0	0	0	0	0	0	0	0	1	0	0	1
18	21141432	rs1258151171	G	A	gnomAD Exomes	PASS	NA	p.Leu175Phe	p.Leu175Phe	c.523C>T	missense_variant	1	0	0	0	0	0	0	0	0	0	0	0	1	0	0	0	0	0	0	0	0	0	0	0	1
18	21141417	rs764095517	C	A	gnomAD Exomes	PASS	NA	p.Asp180Tyr	p.Asp180Tyr	c.538G>T	missense_variant	3	0	0	0	0	0	2	0	0	0	0	0	0	0	0	1	0	0	0	0	0	0	0	0	0
18	21141415	rs143656971	G	C	gnomAD Exomes	PASS	NA	p.Asp180Glu	p.Asp180Glu	c.540C>G	missense_variant	1	0	0	0	0	0	0	0	0	0	0	0	0	0	0	1	0	0	0	0	0	0	0	0	0
18	21141414	rs199963560	C	T	gnomAD Exomes,gnomAD Genomes	PASS	PASS	p.Ala181Thr	p.Ala181Thr	c.541G>A	missense_variant	30	0	0	0	0	0	5	0	0	0	0	0	11	0	0	8	0	0	4	0	0	2	0	0	1
18	21141411	rs201021988	C	T	gnomAD Exomes,gnomAD Genomes	PASS	PASS	p.Asp182Asn	p.Asp182Asn	c.544G>A	missense_variant	13	0	0	13	0	0	0	0	0	0	0	0	0	0	0	0	0	0	0	0	0	0	0	0	0
18	21141408	rs111256741	C	T	gnomAD Exomes,gnomAD Genomes	PASS	PASS	p.Ala183Thr	p.Ala183Thr	c.547G>A	missense_variant	30	0	0	23	0	0	4	0	0	0	0	0	0	0	0	1	0	0	2	0	0	0	0	0	0
18	21141408	rs111256741	C	A	gnomAD Exomes,gnomAD Genomes	PASS	PASS	p.Ala183Ser	p.Ala183Ser	c.547G>T	missense_variant	6	0	0	6	0	0	0	0	0	0	0	0	0	0	0	0	0	0	0	0	0	0	0	0	0
18	21141407	rs192963719	G	A	gnomAD Exomes	PASS	NA	p.Ala183Val	p.Ala183Val	c.548C>T	missense_variant	2	0	0	0	0	0	0	0	0	0	0	0	2	0	0	0	0	0	0	0	0	0	0	0	0
18	21141402	rs139485263	T	C	gnomAD Exomes,gnomAD Genomes	PASS	PASS	p.Asn185Asp	p.Asn185Asp	c.553A>G	missense_variant	23	0	0	1	0	0	2	0	0	0	0	0	0	0	0	18	0	0	1	0	0	1	0	0	0
18	21141393	rs1308495912	T	C	gnomAD Exomes	PASS	NA	p.Asn188Asp	p.Asn188Asp	c.562A>G	missense_variant	1	0	0	0	0	0	0	0	0	0	0	0	0	0	0	1	0	0	0	0	0	0	0	0	0
18	21141392	rs549048534	T	C	gnomAD Exomes,gnomAD Genomes	PASS	PASS	p.Asn188Ser	p.Asn188Ser	c.563A>G	missense_variant	10	0	0	1	0	0	0	0	0	0	0	0	1	0	0	7	0	0	0	0	0	1	0	0	0
18	21141388	rs1166316958	C	T	gnomAD Exomes	PASS	NA	p.Trp189Ter	p.Trp189Ter	c.567G>A	stop_gained	1	0	0	0	0	0	0	0	0	0	0	0	0	0	0	1	0	0	0	0	0	0	0	0	1
18	21141378	rs747619564	T	C	gnomAD Exomes	PASS	NA	p.Met193Val	p.Met193Val	c.577A>G	missense_variant	1	0	0	0	0	0	0	0	0	0	0	0	0	0	0	0	0	0	0	0	0	1	0	0	1
18	21141376	rs1412585368	C	T	gnomAD Exomes	PASS	NA	p.Met193Ile	p.Met193Ile	c.579G>A	missense_variant	3	0	0	0	0	0	1	0	0	0	0	0	1	0	0	1	0	0	0	0	0	0	0	0	1
18	21141375	rs536283206	A	G	gnomAD Exomes	PASS	NA	p.Phe194Leu	p.Phe194Leu	c.580T>C	missense_variant	1	0	0	0	0	0	0	0	0	0	0	0	0	0	0	0	0	0	0	0	0	1	0	0	0
18	21141374	rs1474425411	A	G	gnomAD Exomes,gnomAD Genomes	PASS	PASS	p.Phe194Ser	p.Phe194Ser	c.581T>C	missense_variant	1	0	0	0	0	0	0	0	0	0	0	0	1	0	0	0	0	0	0	0	0	0	0	0	1
18	21141369	rs754653682	T	C	gnomAD Exomes	PASS	NA	p.Lys196Glu	p.Lys196Glu	c.586A>G	missense_variant	3	0	0	0	0	0	0	0	0	0	0	0	3	0	0	0	0	0	0	0	0	0	0	0	0
18	21141365	rs1206416403	T	C	gnomAD Exomes	PASS	NA	p.Asp197Gly	p.Asp197Gly	c.590A>G	missense_variant	1	0	0	0	0	0	0	0	0	0	0	0	0	0	0	1	0	0	0	0	0	0	0	0	0
18	21141354	rs779717737	C	T	gnomAD Exomes	PASS	NA	p.Ala201Thr	p.Ala201Thr	c.601G>A	missense_variant	1	0	0	0	0	0	0	0	0	0	0	0	0	0	0	0	0	0	0	0	0	1	0	0	0
18	21141345		T	C	gnomAD Exomes	PASS	NA	p.Thr204Ala	p.Thr204Ala	c.610A>G	missense_variant	1	0	0	0	0	0	0	0	0	0	0	0	1	0	0	0	0	0	0	0	0	0	0	0	0
18	21141342	rs750351595	T	C	gnomAD Exomes	PASS	NA	p.Ile205Val	p.Ile205Val	c.613A>G	missense_variant	2	0	0	0	0	0	0	0	0	0	0	0	0	0	0	0	0	0	0	0	0	2	0	0	0
18	21141339	rs763063650	T	A	gnomAD Exomes	PASS	NA	p.Thr206Ser	p.Thr206Ser	c.616A>T	missense_variant	1	0	0	0	0	0	0	0	0	0	0	0	0	0	0	0	0	0	0	0	0	1	0	0	0
18	21141338	rs1352026657	G	A	gnomAD Exomes	PASS	NA	p.Thr206Ile	p.Thr206Ile	c.617C>T	missense_variant	1	0	0	0	0	0	1	0	0	0	0	0	0	0	0	0	0	0	0	0	0	0	0	0	0
18	21141335	rs1288781615	GGAGT	G	gnomAD Exomes	PASS	NA	p.Thr206LeufsTer14	p.Thr206LeufsTer14	c.616_619delACTC	frameshift_variant	1	0	0	0	0	0	0	0	0	0	0	0	0	0	0	1	0	0	0	0	0	0	0	0	1
18	21141327		A	C	gnomAD Exomes	PASS	NA	p.Ser210Ala	p.Ser210Ala	c.628T>G	missense_variant	1	0	0	0	0	0	0	0	0	0	0	0	0	0	0	1	0	0	0	0	0	0	0	0	1
18	21141324	rs367851289	C	A	gnomAD Exomes,gnomAD Genomes	PASS	PASS	p.Asp211Tyr	p.Asp211Tyr	c.631G>T	missense_variant	1	0	0	1	0	0	0	0	0	0	0	0	0	0	0	0	0	0	0	0	0	0	0	0	1
18	21140433	rs765301310	G	A	gnomAD Exomes	PASS	NA	p.His215Tyr	p.His215Tyr	c.643C>T	missense_variant	2	0	0	0	0	0	0	0	0	0	0	0	0	0	0	0	0	0	0	0	0	2	0	0	0
18	21140429	rs1266698596	C	G	gnomAD Exomes	PASS	NA	p.Gly216Ala	p.Gly216Ala	c.647G>C	missense_variant	1	0	0	0	0	0	0	0	0	0	0	0	0	0	0	1	0	0	0	0	0	0	0	0	0
18	21140427	rs754025750	T	A	gnomAD Exomes	PASS	NA	p.Met217Leu	p.Met217Leu	c.649A>T	missense_variant	1	0	0	0	0	0	0	0	0	0	0	0	0	0	0	1	0	0	0	0	0	0	0	0	0
18	21140421	rs766581633	G	A	gnomAD Exomes	PASS	NA	p.Pro219Ser	p.Pro219Ser	c.655C>T	missense_variant	1	0	0	0	0	0	0	0	0	0	0	0	0	0	0	1	0	0	0	0	0	0	0	0	1
18	21140412	rs773603273	T	C	gnomAD Exomes	PASS	NA	p.Asn222Asp	p.Asn222Asp	c.664A>G	missense_variant	1	0	0	0	0	0	0	0	0	0	0	0	0	0	0	1	0	0	0	0	0	0	0	0	0
18	21140411	rs55680026	T	C	gnomAD Exomes,gnomAD Genomes	PASS	PASS	p.Asn222Ser	p.Asn222Ser	c.665A>G	missense_variant	923	0	0	26	0	0	120	0	0	1	0	0	1	0	0	664	0	0	31	0	0	80	0	0	0
18	21140400	rs1233835322	C	T	gnomAD Exomes	PASS	NA	p.Gly226Ser	p.Gly226Ser	c.676G>A	missense_variant	1	0	0	0	0	0	0	0	0	0	0	0	0	0	0	1	0	0	0	0	0	0	0	0	0
18	21140391	rs1299165994	C	T	gnomAD Exomes	PASS	NA	p.Glu229Lys	p.Glu229Lys	c.685G>A	missense_variant	2	0	0	0	0	0	2	0	0	0	0	0	0	0	0	0	0	0	0	0	0	0	0	0	0
18	21140384	rs748793373	A	G	gnomAD Exomes	PASS	NA	p.Val231Ala	p.Val231Ala	c.692T>C	missense_variant	2	0	0	0	0	0	0	0	0	0	0	0	0	0	0	0	0	0	0	0	0	2	0	0	0
18	21140381	rs201956601	T	C	gnomAD Exomes	PASS	NA	p.Asp232Gly	p.Asp232Gly	c.695A>G	missense_variant	12	0	0	0	0	0	11	0	0	0	0	0	0	0	0	1	0	0	0	0	0	0	0	0	1
18	21140372	rs745710763	G	A	gnomAD Exomes	PASS	NA	p.Thr235Ile	p.Thr235Ile	c.704C>T	missense_variant	2	0	0	0	0	0	0	0	0	0	0	0	1	0	0	0	0	0	0	0	0	1	0	0	0
18	21140370	rs780965348	C	T	gnomAD Exomes	PASS	NA	p.Ala236Thr	p.Ala236Thr	c.706G>A	missense_variant	2	0	0	0	0	0	0	0	0	0	0	0	0	0	0	2	0	0	0	0	0	0	0	0	0
18	21140360	rs1188095842	C	T	gnomAD Exomes	PASS	NA	p.Ser239Asn	p.Ser239Asn	c.716G>A	missense_variant	1	0	0	0	0	0	0	0	0	0	0	0	0	0	0	1	0	0	0	0	0	0	0	0	1
18	21140346	rs746957974	A	T	gnomAD Exomes	PASS	NA	p.Ser244Thr	p.Ser244Thr	c.730T>A	missense_variant	1	0	0	0	0	0	0	0	0	0	0	0	0	0	0	1	0	0	0	0	0	0	0	0	0
18	21140342	rs777635692	A	G	gnomAD Exomes	PASS	NA	p.Ile245Thr	p.Ile245Thr	c.734T>C	missense_variant	4	0	0	0	0	0	4	0	0	0	0	0	0	0	0	0	0	0	0	0	0	0	0	0	0
18	21140340	rs753921719	C	A	gnomAD Exomes	PASS	NA	p.Val246Phe	p.Val246Phe	c.736G>T	missense_variant	1	0	0	0	0	0	0	0	0	0	0	0	0	0	0	1	0	0	0	0	0	0	0	0	1
18	21140340	rs753921719	C	T	gnomAD Exomes,gnomAD Genomes	PASS	PASS	p.Val246Ile	p.Val246Ile	c.736G>A	missense_variant	4	0	0	4	0	0	0	0	0	0	0	0	0	0	0	0	0	0	0	0	0	0	0	0	0
18	21140333	rs1230538609	C	T	gnomAD Exomes	PASS	NA	p.Gly248Asp	p.Gly248Asp	c.743G>A	missense_variant	1	0	0	1	0	0	0	0	0	0	0	0	0	0	0	0	0	0	0	0	0	0	0	0	1
18	21140330	rs556244921	G	A	gnomAD Exomes	PASS	NA	p.Pro249Leu	p.Pro249Leu	c.746C>T	missense_variant	1	0	0	0	0	0	0	0	0	0	0	0	0	0	0	1	0	0	0	0	0	0	0	0	1
18	21140327	rs536360132	T	G	gnomAD Exomes	PASS	NA	p.Lys250Thr	p.Lys250Thr	c.749A>C	missense_variant	3	0	0	0	0	0	0	0	0	0	0	0	3	0	0	0	0	0	0	0	0	0	0	0	0
18	21140315	rs752145311	G	T	gnomAD Exomes	PASS	NA	p.Pro254Gln	p.Pro254Gln	c.761C>A	missense_variant	1	0	0	0	0	0	0	0	0	0	0	0	0	0	0	1	0	0	0	0	0	0	0	0	1
18	21140315	rs752145311	G	C	gnomAD Exomes	PASS	NA	p.Pro254Arg	p.Pro254Arg	c.761C>G	missense_variant	2	0	0	0	0	0	0	0	0	0	0	0	2	0	0	0	0	0	0	0	0	0	0	0	1
18	21140313	rs373815982	G	A	gnomAD Exomes	PASS	NA	p.Pro255Ser	p.Pro255Ser	c.763C>T	missense_variant	3	0	0	0	0	0	0	0	0	0	0	0	1	0	0	2	0	0	0	0	0	0	0	0	0
18	21140310	rs1396964845	G	A	gnomAD Exomes	PASS	NA	p.Pro256Ser	p.Pro256Ser	c.766C>T	missense_variant	1	0	0	0	0	0	0	0	0	0	0	0	0	0	0	0	0	0	0	0	0	1	0	0	0
18	21140307	rs368776731	G	A	gnomAD Exomes	PASS	NA	p.Pro257Ser	p.Pro257Ser	c.769C>T	missense_variant	2	0	0	0	0	0	0	0	0	0	0	0	0	0	0	2	0	0	0	0	0	0	0	0	0
18	21140306	rs1311534758	G	A	gnomAD Exomes	PASS	NA	p.Pro257Leu	p.Pro257Leu	c.770C>T	missense_variant	2	0	0	0	0	0	2	0	0	0	0	0	0	0	0	0	0	0	0	0	0	0	0	0	1
18	21140300	rs762017544	G	A	gnomAD Exomes	PASS	NA	p.Pro259Leu	p.Pro259Leu	c.776C>T	missense_variant	1	0	0	0	0	0	0	0	0	0	0	0	0	0	0	1	0	0	0	0	0	0	0	0	1
18	21140294	rs374169117	G	A	gnomAD Exomes	PASS	NA	p.Thr261Met	p.Thr261Met	c.782C>T	missense_variant	3	0	0	0	0	0	0	0	0	0	0	0	1	0	0	0	0	0	0	0	0	2	0	0	0
18	21140285	rs777725679	C	A	gnomAD Exomes	PASS	NA	p.Gly264Val	p.Gly264Val	c.791G>T	missense_variant	1	0	0	0	0	0	0	0	0	0	0	0	0	0	0	0	0	0	0	0	0	1	0	0	1
18	21140276	rs780178153	G	A	gnomAD Exomes	PASS	NA	p.Ala267Val	p.Ala267Val	c.800C>T	missense_variant	1	0	0	1	0	0	0	0	0	0	0	0	0	0	0	0	0	0	0	0	0	0	0	0	1
18	21140276	rs780178153	G	C	gnomAD Exomes	PASS	NA	p.Ala267Gly	p.Ala267Gly	c.800C>G	missense_variant	1	0	0	0	0	0	0	0	0	0	0	0	0	0	0	1	0	0	0	0	0	0	0	0	0
18	21140273	rs756080478	A	G	gnomAD Exomes	PASS	NA	p.Met268Thr	p.Met268Thr	c.803T>C	missense_variant	1	0	0	0	0	0	0	0	0	0	0	0	0	0	0	1	0	0	0	0	0	0	0	0	1
18	21140268	rs1357930161	C	T	gnomAD Exomes	PASS	NA	p.Val270Ile	p.Val270Ile	c.808G>A	missense_variant	1	0	0	0	0	0	1	0	0	0	0	0	0	0	0	0	0	0	0	0	0	0	0	0	0
18	21140265	rs370810779	T	C	gnomAD Exomes	PASS	NA	p.Ile271Val	p.Ile271Val	c.811A>G	missense_variant	4	0	0	0	0	0	4	0	0	0	0	0	0	0	0	0	0	0	0	0	0	0	0	0	0
18	21140250	rs765613304	AG	A	gnomAD Exomes	PASS	NA	p.Tyr276ThrfsTer34	p.Tyr276ThrfsTer34	c.825delC	frameshift_variant	1	0	0	1	0	0	0	0	0	0	0	0	0	0	0	0	0	0	0	0	0	0	0	0	1
18	21140247	rs781523834	T	C	gnomAD Exomes	PASS	NA	p.Met277Val	p.Met277Val	c.829A>G	missense_variant	3	1	0	0	0	0	0	0	0	0	0	0	0	0	0	1	0	0	0	0	0	2	1	0	0
18	21140243	rs35341073	G	T	gnomAD Exomes	PASS	NA	p.Ala278Glu	p.Ala278Glu	c.833C>A	missense_variant	1	0	0	0	0	0	0	0	0	0	0	0	0	0	0	1	0	0	0	0	0	0	0	0	1
18	21140243	rs35341073	G	A	gnomAD Exomes,gnomAD Genomes	PASS	PASS	p.Ala278Val	p.Ala278Val	c.833C>T	missense_variant	5	0	0	0	0	0	3	0	0	0	0	0	0	0	0	1	0	0	0	0	0	1	0	0	0
18	21140235	rs377132020	G	A	gnomAD Exomes	PASS	NA	p.Leu281Phe	p.Leu281Phe	c.841C>T	missense_variant	1	0	0	0	0	0	0	0	0	0	0	0	0	0	0	1	0	0	0	0	0	0	0	0	0
18	21140234	rs753075830	A	G	gnomAD Exomes,gnomAD Genomes	PASS	PASS	p.Leu281Pro	p.Leu281Pro	c.842T>C	missense_variant	8	0	0	0	0	0	8	0	0	0	0	0	0	0	0	0	0	0	0	0	0	0	0	0	1
18	21140223	rs762124334	C	CA	gnomAD Exomes	PASS	NA	p.Gly285TrpfsTer23	p.Gly285TrpfsTer23	c.852dupT	frameshift_variant	1	0	0	0	0	0	0	0	0	0	0	0	0	0	0	1	0	0	0	0	0	0	0	0	1
18	21140215	rs1415329729	A	C	gnomAD Exomes	PASS	NA	p.Phe287Leu	p.Phe287Leu	c.861T>G	missense_variant	1	0	0	0	0	0	0	0	0	0	0	0	0	0	0	1	0	0	0	0	0	0	0	0	0
18	21140208	rs764821405	C	A	gnomAD Exomes	PASS	NA	p.Val290Leu	p.Val290Leu	c.868G>T	missense_variant	2	0	0	0	0	0	0	0	0	0	0	0	0	0	0	2	0	0	0	0	0	0	0	0	0
18	21140207	rs758925077	A	G	gnomAD Exomes	PASS	NA	p.Val290Ala	p.Val290Ala	c.869T>C	missense_variant	1	0	0	0	0	0	0	0	0	0	0	0	1	0	0	0	0	0	0	0	0	0	0	0	0
18	21140203	rs138151007	C	A	gnomAD Exomes,gnomAD Genomes	PASS	PASS	p.Trp291Cys	p.Trp291Cys	c.873G>T	missense_variant	32	0	0	31	0	0	1	0	0	0	0	0	0	0	0	0	0	0	0	0	0	0	0	0	0
18	21140201	rs760514693	C	T	gnomAD Exomes	PASS	NA	p.Cys292Tyr	p.Cys292Tyr	c.875G>A	missense_variant	1	0	0	0	0	0	0	0	0	0	0	0	0	0	0	1	0	0	0	0	0	0	0	0	0
18	21140201	rs760514693	C	A	gnomAD Exomes	PASS	NA	p.Cys292Phe	p.Cys292Phe	c.875G>T	missense_variant	1	0	0	0	0	0	0	0	0	0	0	0	0	0	0	1	0	0	0	0	0	0	0	0	0
18	21140187	rs754327455	CTGCTTACCTGT	C	gnomAD Exomes	PASS	NA	c.878_881+7delACAGGTAAGCA		c.878_881+7delACAGGTAAGCA	splice_donor_variant	1	0	0	0	0	0	0	0	0	0	0	0	0	0	0	1	0	0	0	0	0	0	0	0	1
18	21137150	rs767358517	G	A	gnomAD Exomes	PASS	NA	p.Arg296Trp	p.Arg296Trp	c.886C>T	missense_variant	4	0	0	0	0	0	0	0	0	0	0	0	0	0	0	3	0	0	0	0	0	1	0	0	1
18	21137149	rs774386583	C	A	gnomAD Exomes	PASS	NA	p.Arg296Leu	p.Arg296Leu	c.887G>T	missense_variant	1	0	0	0	0	0	0	0	0	0	0	0	0	0	0	1	0	0	0	0	0	0	0	0	1
18	21137149	rs774386583	C	T	gnomAD Exomes,gnomAD Genomes	PASS	PASS	p.Arg296Gln	p.Arg296Gln	c.887G>A	missense_variant	3	0	0	1	0	0	0	0	0	0	0	0	0	0	0	0	0	0	0	0	0	2	0	0	0
18	21137146	rs776844130	T	C	gnomAD Exomes	PASS	NA	p.Tyr297Cys	p.Tyr297Cys	c.890A>G	missense_variant	1	0	0	0	0	0	0	0	0	0	0	0	0	0	0	1	0	0	0	0	0	0	0	0	0
18	21137146	rs776844130	T	A	gnomAD Exomes	PASS	NA	p.Tyr297Phe	p.Tyr297Phe	c.890A>T	missense_variant	2	0	0	0	0	0	0	0	0	0	0	0	0	0	0	2	0	0	0	0	0	0	0	0	0
18	21137135	rs150154006	C	T	gnomAD Exomes,gnomAD Genomes	PASS	PASS	p.Glu301Lys	p.Glu301Lys	c.901G>A	missense_variant	3	0	0	2	0	0	0	0	0	0	0	0	0	0	0	1	0	0	0	0	0	0	0	0	0
18	21137131	rs1425747875	T	C	gnomAD Exomes	PASS	NA	p.Tyr302Cys	p.Tyr302Cys	c.905A>G	missense_variant	1	0	0	0	0	0	1	0	0	0	0	0	0	0	0	0	0	0	0	0	0	0	0	0	1
18	21137120	rs747243586	C	T	gnomAD Exomes	PASS	NA	p.Asp306Asn	p.Asp306Asn	c.916G>A	missense_variant	1	0	0	0	0	0	0	0	0	0	0	0	0	0	0	0	0	0	0	0	0	1	0	0	1
18	21137119	rs1188756637	T	C	gnomAD Exomes	PASS	NA	p.Asp306Gly	p.Asp306Gly	c.917A>G	missense_variant	1	0	0	0	0	0	0	0	0	0	0	0	0	0	0	1	0	0	0	0	0	0	0	0	0
18	21137114	rs777813999	T	G	gnomAD Exomes,gnomAD Genomes	PASS	PASS	p.Asn308His	p.Asn308His	c.922A>C	missense_variant	5	0	0	0	0	0	5	0	0	0	0	0	0	0	0	0	0	0	0	0	0	0	0	0	1
18	21137107	rs1444556267	G	T	gnomAD Exomes	PASS	NA	p.Ala310Asp	p.Ala310Asp	c.929C>A	missense_variant	1	0	0	0	0	0	0	0	0	0	0	0	0	0	0	1	0	0	0	0	0	0	0	0	0
18	21137105	rs1279933120	A	C	gnomAD Exomes	PASS	NA	p.Phe311Val	p.Phe311Val	c.931T>G	missense_variant	1	0	0	0	0	0	0	0	0	0	0	0	0	0	0	1	0	0	0	0	0	0	0	0	0
18	21137102	rs879276742	A	T	gnomAD Exomes	PASS	NA	p.Ser312Thr	p.Ser312Thr	c.934T>A	missense_variant	1	0	0	0	0	0	0	0	0	0	0	0	0	0	0	1	0	0	0	0	0	0	0	0	0
18	21137102	rs879276742	A	G	gnomAD Exomes,gnomAD Genomes	PASS	PASS	p.Ser312Pro	p.Ser312Pro	c.934T>C	missense_variant	2	0	0	0	0	0	0	0	0	0	0	0	0	0	0	2	0	0	0	0	0	0	0	0	0
18	21137093	rs757925017	C	T	gnomAD Exomes	PASS	NA	p.Ala315Thr	p.Ala315Thr	c.943G>A	missense_variant	1	0	0	0	0	0	0	0	0	0	0	0	0	0	0	1	0	0	0	0	0	0	0	0	0
18	21137092		GC	G	gnomAD Exomes	PASS	NA	p.Ala315GlnfsTer21	p.Ala315GlnfsTer21	c.943delG	frameshift_variant	1	0	0	0	0	0	0	0	0	0	0	0	0	0	0	0	0	0	0	0	0	1	0	0	1
18	21137090	rs748432821	T	C	gnomAD Exomes	PASS	NA	p.Ser316Gly	p.Ser316Gly	c.946A>G	missense_variant	5	0	0	0	0	0	1	0	0	0	0	0	0	0	0	3	0	0	0	0	0	1	0	0	0
18	21136625	rs373455910	G	A	gnomAD Exomes,gnomAD Genomes	PASS	PASS	p.Thr53Met	p.Thr53Met	c.158C>T	missense_variant	4	0	0	0	0	0	0	0	0	0	0	0	0	0	0	4	0	0	0	0	0	0	0	0	0
18	21136623	rs1461029797	C	CCGTT	gnomAD Exomes,gnomAD Genomes	PASS	PASS	p.Ala54AsnfsTer23	p.Ala54AsnfsTer23	c.156_159dupAACG	frameshift_variant	1	0	0	0	0	0	0	0	0	0	0	0	0	0	0	1	0	0	0	0	0	0	0	0	1
18	21136617	rs1405629529	G	A	gnomAD Exomes	PASS	NA	p.Leu56Phe	p.Leu56Phe	c.166C>T	missense_variant	1	0	0	0	0	0	1	0	0	0	0	0	0	0	0	0	0	0	0	0	0	0	0	0	0
18	21136607	rs369916983	G	C	gnomAD Exomes	PASS	NA	p.Ser59Cys	p.Ser59Cys	c.176C>G	missense_variant	1	0	0	0	0	0	0	0	0	0	0	0	0	0	0	0	0	0	0	0	0	1	0	0	1
18	21136607	rs369916983	G	A	gnomAD Exomes,gnomAD Genomes	PASS	PASS	p.Ser59Phe	p.Ser59Phe	c.176C>T	missense_variant	11	0	0	8	0	0	3	0	0	0	0	0	0	0	0	0	0	0	0	0	0	0	0	0	1
18	21136604	rs1474456572	G	A	gnomAD Exomes	PASS	NA	p.Thr60Ile	p.Thr60Ile	c.179C>T	missense_variant	1	0	0	0	0	0	0	0	0	0	0	0	0	0	0	1	0	0	0	0	0	0	0	0	0
18	21136602	rs779143997	A	G	gnomAD Exomes	PASS	NA	p.Phe61Leu	p.Phe61Leu	c.181T>C	missense_variant	8	0	0	0	0	0	2	0	0	5	0	0	0	0	0	1	0	0	0	0	0	0	0	0	0
18	21136598	rs755270747	G	A	gnomAD Exomes	PASS	NA	p.Pro62Leu	p.Pro62Leu	c.185C>T	missense_variant	2	0	0	0	0	0	0	0	0	0	0	0	0	0	0	0	0	0	0	0	0	2	0	0	0
18	21136598	rs755270747	G	GGGAA	gnomAD Exomes	PASS	NA	p.Pro62LeufsTer15	p.Pro62LeufsTer15	c.181_184dupTTCC	frameshift_variant	2	0	0	0	0	0	0	0	0	0	0	0	2	0	0	0	0	0	0	0	0	0	0	0	1
18	21136592	rs749810276	G	A	gnomAD Exomes	PASS	NA	p.Ser64Phe	p.Ser64Phe	c.191C>T	missense_variant	1	0	0	0	0	0	0	0	0	0	0	0	0	0	0	1	0	0	0	0	0	0	0	0	1
18	21136592	rs749810276	G	C	gnomAD Exomes,gnomAD Genomes	PASS	PASS	p.Ser64Cys	p.Ser64Cys	c.191C>G	missense_variant	2	0	0	0	0	0	0	0	0	0	0	0	0	0	0	2	0	0	0	0	0	0	0	0	1
18	21136589	rs574995163	G	A	gnomAD Exomes	PASS	NA	p.Pro65Leu	p.Pro65Leu	c.194C>T	missense_variant	2	0	0	0	0	0	0	0	0	0	0	0	2	0	0	0	0	0	0	0	0	0	0	0	0
18	21136587	rs755660832	C	T	gnomAD Exomes	PASS	NA	p.Val66Ile	p.Val66Ile	c.196G>A	missense_variant	15	0	0	0	0	0	0	0	0	0	0	0	0	0	0	15	0	0	0	0	0	0	0	0	0
18	21136587	rs755660832	C	A	gnomAD Exomes	PASS	NA	p.Val66Phe	p.Val66Phe	c.196G>T	missense_variant	1	0	0	0	0	0	0	0	0	0	0	0	0	0	0	1	0	0	0	0	0	0	0	0	0
18	21136584	rs537484682	G	A	gnomAD Exomes	PASS	NA	p.Leu67Phe	p.Leu67Phe	c.199C>T	missense_variant	2	0	0	0	0	0	0	0	0	0	0	0	0	0	0	2	0	0	0	0	0	0	0	0	0
18	21136584	rs537484682	G	T	gnomAD Exomes,gnomAD Genomes	PASS	PASS	p.Leu67Ile	p.Leu67Ile	c.199C>A	missense_variant	2	0	0	2	0	0	0	0	0	0	0	0	0	0	0	0	0	0	0	0	0	0	0	0	0
18	21136578	rs756853895	C	A	gnomAD Exomes	PASS	NA	c.956-1G>T		c.956-1G>T	splice_acceptor_variant	1	0	0	0	0	0	0	0	0	0	0	0	1	0	0	0	0	0	0	0	0	0	0	0	1
18	21136571	rs138079168	G	A	gnomAD Exomes,gnomAD Genomes	PASS	PASS	p.Ala321Val	p.Ala321Val	c.962C>T	missense_variant	23	0	0	0	0	0	11	0	0	0	0	0	10	0	0	2	0	0	0	0	0	0	0	0	0
18	21136554	rs141361998	C	T	gnomAD Exomes	PASS	NA	p.Val327Ile	p.Val327Ile	c.979G>A	missense_variant	1	0	0	0	0	0	0	0	0	1	0	0	0	0	0	0	0	0	0	0	0	0	0	0	0
18	21136551	rs1393241731	T	C	gnomAD Exomes	PASS	NA	p.Ser328Gly	p.Ser328Gly	c.982A>G	missense_variant	1	0	0	0	0	0	0	0	0	0	0	0	0	0	0	1	0	0	0	0	0	0	0	0	0
18	21136548	rs572337787	C	T	gnomAD Exomes,gnomAD Genomes	PASS	PASS	p.Ala329Thr	p.Ala329Thr	c.985G>A	missense_variant	11	0	0	8	0	0	0	0	0	0	0	0	1	0	0	2	0	0	0	0	0	0	0	0	0
18	21136532	rs199693280	C	G	gnomAD Exomes	PASS	NA	p.Cys334Ser	p.Cys334Ser	c.1001G>C	missense_variant	6	0	0	0	0	0	1	0	0	0	0	0	0	0	0	3	0	0	0	0	0	2	0	0	0
18	21136524	rs1406484313	G	A	gnomAD Exomes,gnomAD Genomes	PASS	PASS	p.Arg337Trp	p.Arg337Trp	c.1009C>T	missense_variant	2	0	0	0	0	0	0	0	0	0	0	0	0	0	0	2	0	0	0	0	0	0	0	0	1
18	21136523	rs373390781	C	T	gnomAD Exomes,gnomAD Genomes	PASS	PASS	p.Arg337Gln	p.Arg337Gln	c.1010G>A	missense_variant	5	0	0	2	0	0	2	0	0	0	0	0	0	0	0	0	0	0	1	0	0	0	0	0	0
18	21136520	rs1252597925	A	G	gnomAD Exomes	PASS	NA	p.Leu338Pro	p.Leu338Pro	c.1013T>C	missense_variant	1	0	0	0	0	0	1	0	0	0	0	0	0	0	0	0	0	0	0	0	0	0	0	0	1
18	21136517	rs749620429	A	C	gnomAD Exomes	PASS	NA	p.Phe339Cys	p.Phe339Cys	c.1016T>G	missense_variant	3	0	0	3	0	0	0	0	0	0	0	0	0	0	0	0	0	0	0	0	0	0	0	0	1
18	21136512	rs770271541	G	A	gnomAD Exomes,gnomAD Genomes	PASS	PASS	p.Arg341Cys	p.Arg341Cys	c.1021C>T	missense_variant	8	0	0	0	0	0	0	0	0	0	0	0	0	0	0	5	0	0	0	0	0	3	0	0	0
18	21136511	rs370181667	C	G	gnomAD Exomes	PASS	NA	p.Arg341Pro	p.Arg341Pro	c.1022G>C	missense_variant	1	0	0	0	0	0	0	0	0	0	0	0	0	0	0	1	0	0	0	0	0	0	0	0	1
18	21136499	rs1303376855	A	C	gnomAD Exomes	PASS	NA	p.Phe345Cys	p.Phe345Cys	c.1034T>G	missense_variant	1	0	0	0	0	0	0	0	0	0	0	0	0	0	0	1	0	0	0	0	0	0	0	0	1
18	21136494	rs376741451	C	T	gnomAD Exomes,gnomAD Genomes	PASS	PASS	p.Val347Ile	p.Val347Ile	c.1039G>A	missense_variant	4	0	0	0	0	0	0	0	0	0	0	0	1	0	0	3	0	0	0	0	0	0	0	0	1
18	21136478	rs149020783	C	A	gnomAD Exomes	PASS	NA	p.Cys352Phe	p.Cys352Phe	c.1055G>T	missense_variant	2	0	0	0	0	0	0	0	0	0	0	0	0	0	0	2	0	0	0	0	0	0	0	0	0
18	21136455	rs1178941200	A	C	gnomAD Exomes	PASS	NA	p.Phe360Val	p.Phe360Val	c.1078T>G	missense_variant	1	0	0	0	0	0	0	0	0	0	0	0	1	0	0	0	0	0	0	0	0	0	0	0	0
18	21136452	rs767510147	T	C	gnomAD Exomes	PASS	NA	p.Ile361Val	p.Ile361Val	c.1081A>G	missense_variant	1	0	0	0	0	0	0	0	0	0	0	0	0	0	0	0	0	0	0	0	0	1	0	0	0
18	21136448	rs761903316	G	T	gnomAD Exomes	PASS	NA	p.Thr362Asn	p.Thr362Asn	c.1085C>A	missense_variant	10	0	0	0	0	0	10	0	0	0	0	0	0	0	0	0	0	0	0	0	0	0	0	0	1
18	21136448	rs761903316	G	GT	gnomAD Exomes	PASS	NA	p.Thr362AsnfsTer18	p.Thr362AsnfsTer18	c.1084dupA	frameshift_variant	1	0	0	0	0	0	0	0	0	0	0	0	0	0	0	1	0	0	0	0	0	0	0	0	1
18	21136445	rs774588125	G	A	gnomAD Exomes	PASS	NA	p.Ala363Val	p.Ala363Val	c.1088C>T	missense_variant	4	0	0	0	0	0	0	0	0	0	0	0	0	0	0	3	0	0	0	0	0	1	0	0	0
18	21136439	rs200243024	G	A	gnomAD Exomes,gnomAD Genomes	PASS	PASS	p.Ser365Leu	p.Ser365Leu	c.1094C>T	missense_variant	4	0	0	0	0	0	0	0	0	0	0	0	1	0	0	3	0	0	0	0	0	0	0	0	0
18	21136422	rs1257680553	C	A	gnomAD Exomes	PASS	NA	p.Val371Phe	p.Val371Phe	c.1111G>T	missense_variant	1	0	0	0	0	0	0	0	0	0	0	0	0	0	0	1	0	0	0	0	0	0	0	0	0
18	21136421	rs770488619	AC	A	gnomAD Exomes	PASS	NA	p.Val371SerfsTer78	p.Val371SerfsTer78	c.1111delG	frameshift_variant	1	0	0	0	0	0	0	0	0	0	0	0	0	0	0	1	0	0	0	0	0	0	0	0	1
18	21136419	rs1346436537	G	A	gnomAD Exomes	PASS	NA	p.Arg372Trp	p.Arg372Trp	c.1114C>T	missense_variant	4	0	0	0	0	0	4	0	0	0	0	0	0	0	0	0	0	0	0	0	0	0	0	0	1
18	21136418	rs150053420	C	T	gnomAD Exomes	PASS	NA	p.Arg372Gln	p.Arg372Gln	c.1115G>A	missense_variant	7	0	0	0	0	0	0	0	0	0	0	0	0	0	0	3	0	0	0	0	0	4	0	0	0
18	21136418	rs150053420	C	A	gnomAD Exomes	PASS	NA	p.Arg372Leu	p.Arg372Leu	c.1115G>T	missense_variant	1	0	0	0	0	0	0	0	0	0	0	0	0	0	0	0	0	0	0	0	0	1	0	0	1
18	21136416	rs770127740	C	T	gnomAD Exomes	PASS	NA	p.Val373Ile	p.Val373Ile	c.1117G>A	missense_variant	1	0	0	0	0	0	0	0	0	0	0	0	0	0	0	1	0	0	0	0	0	0	0	0	0
18	21136410	rs746372120	T	C	gnomAD Exomes	PASS	NA	p.Thr375Ala	p.Thr375Ala	c.1123A>G	missense_variant	12	0	0	0	0	0	0	0	0	0	0	0	0	0	0	0	0	0	0	0	0	12	0	0	1
18	21136407	rs781687232	T	C	gnomAD Exomes	PASS	NA	p.Asn376Asp	p.Asn376Asp	c.1126A>G	missense_variant	1	0	0	0	0	0	0	0	0	0	0	0	0	0	0	1	0	0	0	0	0	0	0	0	0
18	21136401	rs770374547	C	A	gnomAD Exomes	PASS	NA	p.Val378Phe	p.Val378Phe	c.1132G>T	missense_variant	3	0	0	0	0	0	0	0	0	0	0	0	0	0	0	0	0	0	0	0	0	3	0	0	1
18	21136400	rs120074134	A	G	gnomAD Exomes	PASS	NA	p.Val378Ala	p.Val378Ala	c.1133T>C	missense_variant	2	0	0	0	0	0	0	0	0	0	0	0	0	0	0	2	0	0	0	0	0	0	0	0	1
18	21136395	rs1435915496	G	A	gnomAD Exomes	PASS	NA	p.Leu380Phe	p.Leu380Phe	c.1138C>T	missense_variant	2	0	0	0	0	0	0	0	0	2	0	0	0	0	0	0	0	0	0	0	0	0	0	0	1
18	21136389	rs1171824113	A	C	gnomAD Exomes	PASS	NA	p.Ser382Ala	p.Ser382Ala	c.1144T>G	missense_variant	1	0	0	0	0	0	0	0	0	0	0	0	0	0	0	1	0	0	0	0	0	0	0	0	1
18	21136383	rs1431751792	G	C	gnomAD Exomes	PASS	NA	p.Pro384Ala	p.Pro384Ala	c.1150C>G	missense_variant	1	0	0	0	0	0	0	0	0	0	0	0	0	0	0	1	0	0	0	0	0	0	0	0	1
18	21136380	rs1373857908	T	C	gnomAD Exomes	PASS	NA	p.Ser385Gly	p.Ser385Gly	c.1153A>G	missense_variant	10	0	0	0	0	0	10	0	0	0	0	0	0	0	0	0	0	0	0	0	0	0	0	0	0
18	21136377	rs1192824648	T	C	gnomAD Exomes	PASS	NA	p.Ser386Gly	p.Ser386Gly	c.1156A>G	missense_variant	1	0	0	1	0	0	0	0	0	0	0	0	0	0	0	0	0	0	0	0	0	0	0	0	1
18	21136368	rs1053321823	G	A	gnomAD Exomes	PASS	NA	p.Arg389Cys	p.Arg389Cys	c.1165C>T	missense_variant	1	0	0	0	0	0	1	0	0	0	0	0	0	0	0	0	0	0	0	0	0	0	0	0	1
18	21136367	rs373751051	C	T	gnomAD Exomes,gnomAD Genomes	PASS	PASS	p.Arg389His	p.Arg389His	c.1166G>A	missense_variant	7	0	0	2	0	0	0	0	0	0	0	0	0	0	0	3	0	0	0	0	0	2	0	0	1
18	21136364	rs1188521007	A	C	gnomAD Exomes	PASS	NA	p.Leu390Arg	p.Leu390Arg	c.1169T>G	missense_variant	1	0	0	0	0	0	0	0	0	0	0	0	0	0	0	1	0	0	0	0	0	0	0	0	0
18	21136356	rs762646794	C	CT	gnomAD Exomes	PASS	NA	p.Glu393ArgfsTer4	p.Glu393ArgfsTer4	c.1176dupA	frameshift_variant	1	0	0	0	0	0	0	0	0	0	0	0	0	0	0	0	0	0	0	0	0	1	0	0	1
18	21136345	rs778856732	G	T	gnomAD Exomes	PASS	NA	p.Asp396Glu	p.Asp396Glu	c.1188C>A	missense_variant	5	0	0	0	0	0	0	0	0	0	0	0	0	0	0	0	0	0	0	0	0	5	0	0	1
18	21136345	rs778856732	G	C	gnomAD Exomes	PASS	NA	p.Asp396Glu	p.Asp396Glu	c.1188C>G	missense_variant	2	0	0	0	0	0	0	0	0	0	0	0	0	0	0	2	0	0	0	0	0	0	0	0	1
18	21136343	rs754746184	T	C	gnomAD Exomes	PASS	NA	p.Gln397Arg	p.Gln397Arg	c.1190A>G	missense_variant	1	0	0	1	0	0	0	0	0	0	0	0	0	0	0	0	0	0	0	0	0	0	0	0	1
18	21136332	rs766301620	G	A	gnomAD Exomes	PASS	NA	p.Pro401Ser	p.Pro401Ser	c.1201C>T	missense_variant	2	0	0	0	0	0	0	0	0	0	0	0	0	0	0	2	0	0	0	0	0	0	0	0	1
18	21136329	rs1315295204	A	C	gnomAD Exomes	PASS	NA	p.Phe402Val	p.Phe402Val	c.1204T>G	missense_variant	1	0	0	0	0	0	0	0	0	0	0	0	0	0	0	1	0	0	0	0	0	0	0	0	1
18	21136328	rs1415833171	A	G	gnomAD Exomes	PASS	NA	p.Phe402Ser	p.Phe402Ser	c.1205T>C	missense_variant	1	0	0	0	0	0	0	0	0	0	0	0	0	0	0	1	0	0	0	0	0	0	0	0	1
18	21136325	rs371234970	A	G	gnomAD Exomes,gnomAD Genomes	PASS	PASS	p.Phe403Ser	p.Phe403Ser	c.1208T>C	missense_variant	4	0	0	4	0	0	0	0	0	0	0	0	0	0	0	0	0	0	0	0	0	0	0	0	1
18	21136322	rs139751448	C	T	gnomAD Exomes	PASS	NA	p.Arg404Gln	p.Arg404Gln	c.1211G>A	missense_variant	9	0	0	0	0	0	3	0	0	0	0	0	0	0	0	5	0	0	1	0	0	0	0	0	1
18	21136319	rs764364312	G	A	gnomAD Exomes	PASS	NA	p.Thr405Met	p.Thr405Met	c.1214C>T	missense_variant	3	0	0	1	0	0	1	0	0	0	0	0	0	0	0	0	0	0	0	0	0	1	0	0	1
18	21136314	rs775629081	G	A	gnomAD Exomes	PASS	NA	p.Gln407Ter	p.Gln407Ter	c.1219C>T	stop_gained	1	0	0	0	0	0	0	0	0	0	0	0	0	0	0	1	0	0	0	0	0	0	0	0	1
18	21136312	rs765539977	C	G	gnomAD Exomes,gnomAD Genomes	PASS	PASS	p.Gln407His	p.Gln407His	c.1221G>C	missense_variant	18	0	0	0	0	0	18	0	0	0	0	0	0	0	0	0	0	0	0	0	0	0	0	0	1
18	21136302	rs1165354098	G	A	gnomAD Exomes	PASS	NA	p.Arg411Trp	p.Arg411Trp	c.1231C>T	missense_variant	1	0	0	0	0	0	1	0	0	0	0	0	0	0	0	0	0	0	0	0	0	0	0	0	1
18	21136301	rs77080672	CG	C	gnomAD Exomes	PASS	NA	p.Arg411GlyfsTer38	p.Arg411GlyfsTer38	c.1231delC	frameshift_variant	2	0	0	0	0	0	0	0	0	0	0	0	0	0	0	2	0	0	0	0	0	0	0	0	1
18	21136301	rs77080672	C	T	gnomAD Exomes,gnomAD Genomes	PASS	PASS	p.Arg411Gln	p.Arg411Gln	c.1232G>A	missense_variant	187	2	0	175	2	0	7	0	0	0	0	0	1	0	0	3	0	0	1	0	0	0	0	0	0
18	21136286	rs771450213	T	C	gnomAD Exomes	PASS	NA	p.Asp416Gly	p.Asp416Gly	c.1247A>G	missense_variant	1	0	0	0	0	0	0	0	0	0	0	0	0	0	0	1	0	0	0	0	0	0	0	0	0
18	21136278	rs772847092	T	C	gnomAD Exomes	PASS	NA	p.Ile419Val	p.Ile419Val	c.1255A>G	missense_variant	2	0	0	0	0	0	0	0	0	0	0	0	0	0	0	1	0	0	0	0	0	1	0	0	0
18	21136265	rs904005729	T	C	gnomAD Exomes	PASS	NA	p.Tyr423Cys	p.Tyr423Cys	c.1268A>G	missense_variant	1	0	0	0	0	0	0	0	0	0	0	0	0	0	0	1	0	0	0	0	0	0	0	0	1
18	21136263	rs143797098	G	A	gnomAD Exomes,gnomAD Genomes	PASS	PASS	p.Pro424Ser	p.Pro424Ser	c.1270C>T	missense_variant	3	0	0	0	0	0	0	0	0	0	0	0	3	0	0	0	0	0	0	0	0	0	0	0	0
18	21136259	rs140149624	G	A	gnomAD Exomes,gnomAD Genomes	PASS	PASS	p.Ser425Leu	p.Ser425Leu	c.1274C>T	missense_variant	5	0	0	2	0	0	0	0	0	0	0	0	1	0	0	1	0	0	1	0	0	0	0	0	0
18	21136258	rs190032589	CG	C	gnomAD Exomes	PASS	NA	p.Ser425TrpfsTer24	p.Ser425TrpfsTer24	c.1274delC	frameshift_variant	1	0	0	0	0	0	0	0	0	0	0	0	0	0	0	0	0	0	0	0	0	1	0	0	1
18	21136232	rs774333145	G	A	gnomAD Exomes	PASS	NA	p.Pro434Leu	p.Pro434Leu	c.1301C>T	missense_variant	4	0	0	1	0	0	0	0	0	0	0	0	0	0	0	3	0	0	0	0	0	0	0	0	0
18	21136221	rs750292546	G	T	gnomAD Exomes	PASS	NA	p.Gln438Lys	p.Gln438Lys	c.1312C>A	missense_variant	1	0	0	0	0	0	0	0	0	0	0	0	0	0	0	0	0	0	1	0	0	0	0	0	0
18	21136221	rs750292546	G	A	gnomAD Exomes	PASS	NA	p.Gln438Ter	p.Gln438Ter	c.1312C>T	stop_gained	1	0	0	0	0	0	1	0	0	0	0	0	0	0	0	0	0	0	0	0	0	0	0	0	1
18	21136221	rs750292546	G	C	gnomAD Exomes	PASS	NA	p.Gln438Glu	p.Gln438Glu	c.1312C>G	missense_variant	1	0	0	0	0	0	0	0	0	0	0	0	0	0	0	1	0	0	0	0	0	0	0	0	0
18	21136212	rs764171713	G	A	gnomAD Exomes	PASS	NA	p.His441Tyr	p.His441Tyr	c.1321C>T	missense_variant	1	0	0	0	0	0	0	0	0	0	0	0	0	0	0	1	0	0	0	0	0	0	0	0	0
18	21134936	rs1057517077	G	A	gnomAD Exomes	PASS	NA	p.Gln447Ter	p.Gln447Ter	c.1339C>T	stop_gained	1	0	0	0	0	0	0	0	0	0	0	0	0	0	0	1	0	0	0	0	0	0	0	0	1
18	21134929	rs372289265	G	A	gnomAD Exomes	PASS	NA	p.Ala449Val	p.Ala449Val	c.1346C>T	missense_variant	2	0	0	1	0	0	0	0	0	0	0	0	0	0	0	0	0	0	0	0	0	1	0	0	1
18	21134927	rs141892620	T	C	gnomAD Exomes,gnomAD Genomes	PASS	PASS	p.Ile450Val	p.Ile450Val	c.1348A>G	missense_variant	23	0	0	1	0	0	1	0	0	0	0	0	0	0	0	20	0	0	1	0	0	0	0	0	0
18	21134925	rs368945671	G	C	gnomAD Exomes	PASS	NA	p.Ile450Met	p.Ile450Met	c.1350C>G	missense_variant	2	0	0	0	0	0	0	0	0	0	0	0	0	0	0	0	0	0	0	0	0	2	0	0	1
18	21134924	rs781065429	C	T	gnomAD Exomes	PASS	NA	p.Glu451Lys	p.Glu451Lys	c.1351G>A	missense_variant	10	0	0	0	0	0	1	0	0	0	0	0	0	0	0	1	0	0	0	0	0	8	0	0	0
18	21134908	rs374159264	G	A	gnomAD Exomes	PASS	NA	p.Ser456Phe	p.Ser456Phe	c.1367C>T	missense_variant	1	0	0	1	0	0	0	0	0	0	0	0	0	0	0	0	0	0	0	0	0	0	0	0	0
18	21134902	rs1350087895	T	A	gnomAD Exomes	PASS	NA	p.Asp458Val	p.Asp458Val	c.1373A>T	missense_variant	1	0	0	0	0	0	0	0	0	0	0	0	0	0	0	1	0	0	0	0	0	0	0	0	1
18	21134891	rs755227617	C	A	gnomAD Exomes	PASS	NA	p.Val462Leu	p.Val462Leu	c.1384G>T	missense_variant	1	0	0	0	0	0	0	0	0	0	0	0	0	0	0	0	0	0	0	0	0	1	0	0	1
18	21134882	rs1369007495	G	C	gnomAD Exomes	PASS	NA	p.Gln465Glu	p.Gln465Glu	c.1393C>G	missense_variant	1	0	0	0	0	0	0	0	0	0	0	0	0	0	0	1	0	0	0	0	0	0	0	0	0
18	21134870	rs530310492	A	C	gnomAD Exomes	PASS	NA	p.Leu469Val	p.Leu469Val	c.1405T>G	missense_variant	4	0	0	0	0	0	0	0	0	0	0	0	0	0	0	0	0	0	0	0	0	4	0	0	0
18	21134863	rs201226297	G	A	gnomAD Exomes	PASS	NA	p.Pro471Leu	p.Pro471Leu	c.1412C>T	missense_variant	2	0	0	0	0	0	0	0	0	0	0	0	0	0	0	2	0	0	0	0	0	0	0	0	1
18	21134854	rs372445155	G	A	gnomAD Exomes	PASS	NA	p.Pro474Leu	p.Pro474Leu	c.1421C>T	missense_variant	4	0	0	1	0	0	0	0	0	0	0	0	1	0	0	2	0	0	0	0	0	0	0	0	1
18	21134845	rs761459069	G	T	gnomAD Exomes	PASS	NA	p.Thr477Lys	p.Thr477Lys	c.1430C>A	missense_variant	1	0	0	0	0	0	0	0	0	0	0	0	0	0	0	0	0	0	0	0	0	1	0	0	0
18	21134845	rs761459069	G	A	gnomAD Exomes,gnomAD Genomes	PASS	PASS	p.Thr477Met	p.Thr477Met	c.1430C>T	missense_variant	16	0	0	0	0	0	0	0	0	1	0	0	1	0	0	13	0	0	0	0	0	1	0	0	1
18	21134837	rs762679098	T	C	gnomAD Exomes	PASS	NA	p.Thr480Ala	p.Thr480Ala	c.1438A>G	missense_variant	1	0	0	0	0	0	0	0	0	0	0	0	0	0	0	1	0	0	0	0	0	0	0	0	1
18	21134836	rs1186753418	G	A	gnomAD Exomes	PASS	NA	p.Thr480Ile	p.Thr480Ile	c.1439C>T	missense_variant	1	0	0	0	0	0	0	0	0	0	0	0	0	0	0	0	0	0	0	0	0	1	0	0	1
18	21134825	rs774955199	C	G	gnomAD Exomes	PASS	NA	p.Val484Leu	p.Val484Leu	c.1450G>C	missense_variant	1	0	0	0	0	0	0	0	0	0	0	0	0	0	0	1	0	0	0	0	0	0	0	0	0
18	21134824	rs1241922861	A	G	gnomAD Exomes	PASS	NA	p.Val484Ala	p.Val484Ala	c.1451T>C	missense_variant	1	0	0	0	0	0	0	0	0	0	0	0	1	0	0	0	0	0	0	0	0	0	0	0	1
18	21134803	rs370758521	C	T	gnomAD Exomes	PASS	NA	p.Ser491Asn	p.Ser491Asn	c.1472G>A	missense_variant	1	0	0	1	0	0	0	0	0	0	0	0	0	0	0	0	0	0	0	0	0	0	0	0	1
18	21134795	rs199812609	C	T	gnomAD Exomes,gnomAD Genomes	PASS	PASS	p.Val494Met	p.Val494Met	c.1480G>A	missense_variant	41	0	0	1	0	0	3	0	0	0	0	0	0	0	0	30	0	0	1	0	0	6	0	0	0
18	21134786	rs770838112	G	A	gnomAD Exomes	PASS	NA	p.His497Tyr	p.His497Tyr	c.1489C>T	missense_variant	1	0	0	0	0	0	0	0	0	0	0	0	0	0	0	1	0	0	0	0	0	0	0	0	0
18	21134783	rs947209726	T	C	gnomAD Exomes	PASS	NA	p.Lys498Glu	p.Lys498Glu	c.1492A>G	missense_variant	1	0	0	0	0	0	1	0	0	0	0	0	0	0	0	0	0	0	0	0	0	0	0	0	0
18	21134777	rs1215387384	C	T	gnomAD Exomes	PASS	NA	p.Gly500Arg	p.Gly500Arg	c.1498G>A	missense_variant	1	0	0	0	0	0	0	0	0	0	0	0	0	0	0	0	0	0	0	0	0	1	0	0	0
18	21134776	rs748246747	C	T	gnomAD Exomes,gnomAD Genomes	PASS	PASS	p.Gly500Glu	p.Gly500Glu	c.1499G>A	missense_variant	2	0	0	0	0	0	0	0	0	0	0	0	0	0	0	2	0	0	0	0	0	0	0	0	0
18	21134771	rs1416446081	C	T	gnomAD Exomes,gnomAD Genomes	PASS	PASS	p.Asp502Asn	p.Asp502Asn	c.1504G>A	missense_variant	3	0	0	3	0	0	0	0	0	0	0	0	0	0	0	0	0	0	0	0	0	0	0	0	0
18	21134769	rs191537721	G	C	gnomAD Exomes,gnomAD Genomes	PASS	PASS	p.Asp502Glu	p.Asp502Glu	c.1506C>G	missense_variant	14	0	0	0	0	0	0	0	0	0	0	0	0	0	0	12	0	0	2	0	0	0	0	0	0
18	21134761	rs1312272396	A	C	gnomAD Exomes	PASS	NA	p.Val505Gly	p.Val505Gly	c.1514T>G	missense_variant	1	0	0	0	0	0	1	0	0	0	0	0	0	0	0	0	0	0	0	0	0	0	0	0	1
18	21134759		A	G	gnomAD Exomes	PASS	NA	p.Tyr506His	p.Tyr506His	c.1516T>C	missense_variant	1	0	0	0	0	0	0	0	0	0	0	0	0	0	0	0	0	0	0	0	0	1	0	0	1
18	21134753	rs756587493	C	T	gnomAD Exomes	PASS	NA	p.Asp508Asn	p.Asp508Asn	c.1522G>A	missense_variant	5	0	0	0	0	0	0	0	0	0	0	0	0	0	0	5	0	0	0	0	0	0	0	0	1
18	21134745	rs1170655145	G	C	gnomAD Exomes	PASS	NA	p.His510Gln	p.His510Gln	c.1530C>G	missense_variant	1	0	0	0	0	0	1	0	0	0	0	0	0	0	0	0	0	0	0	0	0	0	0	0	1
18	21134743	rs13381670	G	A	gnomAD Exomes,gnomAD Genomes	PASS	PASS	p.Thr511Met	p.Thr511Met	c.1532C>T	missense_variant	179	0	0	150	0	0	25	0	0	0	0	0	0	0	0	3	0	0	0	0	0	1	0	0	1
18	21134741	rs1168944129	G	A	gnomAD Exomes	PASS	NA	p.His512Tyr	p.His512Tyr	c.1534C>T	missense_variant	1	0	0	0	0	0	0	0	0	0	0	0	0	0	0	0	0	0	0	0	0	1	0	0	1
18	21134728	rs751951695	C	A	gnomAD Exomes	PASS	NA	p.Cys516Phe	p.Cys516Phe	c.1547G>T	missense_variant	1	0	0	0	0	0	0	0	0	0	0	0	1	0	0	0	0	0	0	0	0	0	0	0	1
18	21134726	rs201791992	C	T	gnomAD Exomes	PASS	NA	p.Val517Ile	p.Val517Ile	c.1549G>A	missense_variant	19	0	0	2	0	0	0	0	0	0	0	0	13	0	0	0	0	0	0	0	0	4	0	0	0
18	21134726	rs201791992	C	A	gnomAD Exomes	PASS	NA	p.Val517Leu	p.Val517Leu	c.1549G>T	missense_variant	1	0	0	0	0	0	0	0	0	0	0	0	0	0	0	1	0	0	0	0	0	0	0	0	0
18	21134723	rs377515417	G	A	gnomAD Exomes	PASS	NA	p.Arg518Trp	p.Arg518Trp	c.1552C>T	missense_variant	8	0	0	0	0	0	1	0	0	0	0	0	0	0	0	7	0	0	0	0	0	0	0	0	1
18	21131690	rs764932497	C	A	gnomAD Exomes	PASS	NA	p.Ala519Ser	p.Ala519Ser	c.1555G>T	missense_variant	1	0	0	0	0	0	1	0	0	0	0	0	0	0	0	0	0	0	0	0	0	0	0	0	0
18	21131687	rs776210648	G	A	gnomAD Exomes	PASS	NA	p.Pro520Ser	p.Pro520Ser	c.1558C>T	missense_variant	3	0	0	0	0	0	0	0	0	0	0	0	0	0	0	3	0	0	0	0	0	0	0	0	1
18	21131684	rs138184115	C	T	gnomAD Exomes,gnomAD Genomes	PASS	PASS	p.Ala521Thr	p.Ala521Thr	c.1561G>A	missense_variant	4	0	0	0	0	0	0	0	0	0	0	0	3	0	0	0	0	0	0	0	0	1	0	0	0
18	21131684	rs138184115	C	A	gnomAD Exomes,gnomAD Genomes	PASS	PASS	p.Ala521Ser	p.Ala521Ser	c.1561G>T	missense_variant	67	0	0	64	0	0	2	0	0	0	0	0	0	0	0	0	0	0	1	0	0	0	0	0	0
18	21131681	rs773241366	A	T	gnomAD Exomes	PASS	NA	p.Ser522Thr	p.Ser522Thr	c.1564T>A	missense_variant	2	0	0	0	0	0	1	0	0	0	0	0	0	0	0	1	0	0	0	0	0	0	0	0	0
18	21131671	rs771884761	T	A	gnomAD Exomes	PASS	NA	p.Asp525Val	p.Asp525Val	c.1574A>T	missense_variant	1	0	0	0	0	0	0	0	0	0	0	0	0	0	0	1	0	0	0	0	0	0	0	0	1
18	21131670	rs1195676260	A	T	gnomAD Exomes	PASS	NA	p.Asp525Glu	p.Asp525Glu	c.1575T>A	missense_variant	1	0	0	0	0	0	0	0	0	0	0	0	0	0	0	1	0	0	0	0	0	0	0	0	1
18	21131669	rs775714630	T	A	gnomAD Exomes	PASS	NA	p.Thr526Ser	p.Thr526Ser	c.1576A>T	missense_variant	6	0	0	0	0	0	0	0	0	0	0	0	0	0	0	6	0	0	0	0	0	0	0	0	0
18	21131669	rs775714630	T	C	gnomAD Exomes	PASS	NA	p.Thr526Ala	p.Thr526Ala	c.1576A>G	missense_variant	7	0	0	0	0	0	0	0	0	0	0	0	0	0	0	0	0	0	0	0	0	7	0	0	0
18	21131664	rs769935106	A	T	gnomAD Exomes	PASS	NA	p.Ser527Arg	p.Ser527Arg	c.1581T>A	missense_variant	9	0	0	0	0	0	0	0	0	0	0	0	0	0	0	0	0	0	0	0	0	9	0	0	1
18	21131656	rs1189244482	T	C	gnomAD Exomes	PASS	NA	p.His530Arg	p.His530Arg	c.1589A>G	missense_variant	1	0	0	0	0	0	0	0	0	0	0	0	0	0	0	1	0	0	0	0	0	0	0	0	1
18	21131652	rs1261177824	G	T	gnomAD Exomes	PASS	NA	p.Asp531Glu	p.Asp531Glu	c.1593C>A	missense_variant	1	0	0	0	0	0	0	0	0	0	0	0	1	0	0	0	0	0	0	0	0	0	0	0	0
18	21131646	rs746114867	A	T	gnomAD Exomes	PASS	NA	p.Cys533Ter	p.Cys533Ter	c.1599T>A	stop_gained	1	0	0	0	0	0	0	0	0	0	0	0	0	0	0	1	0	0	0	0	0	0	0	0	1
18	21131638	rs781523948	G	A	gnomAD Exomes,gnomAD Genomes	PASS	PASS	p.Thr536Met	p.Thr536Met	c.1607C>T	missense_variant	5	0	0	0	0	0	1	0	0	0	0	0	0	0	0	3	0	0	0	0	0	1	0	0	1
18	21131627	rs886044064	G	A	gnomAD Exomes	PASS	NA	p.Pro540Ser	p.Pro540Ser	c.1618C>T	missense_variant	5	0	0	0	0	0	5	0	0	0	0	0	0	0	0	0	0	0	0	0	0	0	0	0	1
18	21131626	rs1300893995	G	A	gnomAD Exomes	PASS	NA	p.Pro540Leu	p.Pro540Leu	c.1619C>T	missense_variant	2	0	0	0	0	0	2	0	0	0	0	0	0	0	0	0	0	0	0	0	0	0	0	0	1
18	21131617	rs369368181	G	A	gnomAD Exomes	PASS	NA	p.Pro543Leu	p.Pro543Leu	c.1628C>T	missense_variant	4	0	0	0	0	0	0	0	0	0	0	0	2	0	0	2	0	0	0	0	0	0	0	0	1
18	21131609	rs1453699815	C	T	gnomAD Exomes	PASS	NA	p.Val546Met	p.Val546Met	c.1636G>A	missense_variant	1	0	0	0	0	0	0	0	0	0	0	0	1	0	0	0	0	0	0	0	0	0	0	0	1
18	21131599	rs1359235313	C	T	gnomAD Exomes	PASS	NA	p.Gly549Asp	p.Gly549Asp	c.1646G>A	missense_variant	2	0	0	0	0	0	2	0	0	0	0	0	0	0	0	0	0	0	0	0	0	0	0	0	1
18	21131596	rs758823922	T	C	gnomAD Exomes	PASS	NA	p.Tyr550Cys	p.Tyr550Cys	c.1649A>G	missense_variant	1	0	0	0	0	0	0	0	0	0	0	0	0	0	0	0	0	0	0	0	0	1	0	0	1
18	21128066	rs747470969	T	C	gnomAD Exomes	PASS	NA	p.Asn554Ser	p.Asn554Ser	c.1661A>G	missense_variant	1	0	0	0	0	0	0	0	0	0	0	0	0	0	0	0	0	0	0	0	0	1	0	0	0
18	21128065	rs778002425	G	C	gnomAD Exomes	PASS	NA	p.Asn554Lys	p.Asn554Lys	c.1662C>G	missense_variant	5	0	0	0	0	0	0	0	0	0	0	0	0	0	0	5	0	0	0	0	0	0	0	0	0
18	21128055	rs201156397	C	T	gnomAD Exomes	PASS	NA	p.Ala558Thr	p.Ala558Thr	c.1672G>A	missense_variant	1	0	0	0	0	0	0	0	0	0	0	0	0	0	0	0	0	0	0	0	0	1	0	0	1
18	21128043	rs1476758898	C	A	gnomAD Exomes	PASS	NA	p.Val562Leu	p.Val562Leu	c.1684G>T	missense_variant	2	0	0	0	0	0	2	0	0	0	0	0	0	0	0	0	0	0	0	0	0	0	0	0	1
18	21128031	rs754523747	G	A	gnomAD Exomes	PASS	NA	p.Pro566Ser	p.Pro566Ser	c.1696C>T	missense_variant	1	0	0	0	0	0	0	0	0	0	0	0	1	0	0	0	0	0	0	0	0	0	0	0	1
18	21128025	rs779816981	T	G	gnomAD Exomes	PASS	NA	p.Asn568His	p.Asn568His	c.1702A>C	missense_variant	1	0	0	0	0	0	0	0	0	0	0	0	0	0	0	0	0	0	0	0	0	1	0	0	1
18	21128018	rs755718928	T	C	gnomAD Exomes	PASS	NA	p.Tyr570Cys	p.Tyr570Cys	c.1709A>G	missense_variant	6	0	0	0	0	0	0	0	0	4	0	0	0	0	0	1	0	0	1	0	0	0	0	0	1
18	21128015	rs750033860	T	C	gnomAD Exomes,gnomAD Genomes	PASS	PASS	p.Tyr571Cys	p.Tyr571Cys	c.1712A>G	missense_variant	3	0	0	1	0	0	0	0	0	0	0	0	0	0	0	2	0	0	0	0	0	0	0	0	0
18	21128004	rs767236379	C	G	gnomAD Exomes	PASS	NA	p.Glu575Gln	p.Glu575Gln	c.1723G>C	missense_variant	1	0	0	0	0	0	0	0	0	0	0	0	0	0	0	1	0	0	0	0	0	0	0	0	0
18	21128000	rs761660695	T	C	gnomAD Exomes	PASS	NA	p.Lys576Arg	p.Lys576Arg	c.1727A>G	missense_variant	3	0	0	0	0	0	3	0	0	0	0	0	0	0	0	0	0	0	0	0	0	0	0	0	0
18	21127998	rs751586141	G	A	gnomAD Exomes,gnomAD Genomes	PASS	PASS	p.Leu577Phe	p.Leu577Phe	c.1729C>T	missense_variant	1	0	0	0	0	0	0	0	0	0	0	0	0	0	0	1	0	0	0	0	0	0	0	0	1
18	21127989	rs1295579159	C	T	gnomAD Exomes	PASS	NA	p.Ala580Thr	p.Ala580Thr	c.1738G>A	missense_variant	1	0	0	0	0	0	0	0	0	0	0	0	0	0	0	1	0	0	0	0	0	0	0	0	1
18	21127971	rs369753548	C	T	gnomAD Exomes,gnomAD Genomes	PASS	PASS	p.Glu586Lys	p.Glu586Lys	c.1756G>A	missense_variant	3	0	0	3	0	0	0	0	0	0	0	0	0	0	0	0	0	0	0	0	0	0	0	0	0
18	21125105	rs147021046	T	C	gnomAD Exomes,gnomAD Genomes	PASS	PASS	p.Asn589Ser	p.Asn589Ser	c.1766A>G	missense_variant	31	0	0	28	0	0	0	0	0	0	0	0	0	0	0	1	0	0	2	0	0	0	0	0	0
18	21125104	rs1453766779	A	C	gnomAD Exomes	PASS	NA	p.Asn589Lys	p.Asn589Lys	c.1767T>G	missense_variant	1	0	0	0	0	0	0	0	0	0	0	0	0	0	0	1	0	0	0	0	0	0	0	0	0
18	21125093	rs757165780	T	G	gnomAD Exomes	PASS	NA	p.Asn593Thr	p.Asn593Thr	c.1778A>C	missense_variant	3	0	0	0	0	0	0	0	0	0	0	0	0	0	0	3	0	0	0	0	0	0	0	0	1
18	21125090	rs867996982	T	C	gnomAD Exomes	PASS	NA	p.Tyr594Cys	p.Tyr594Cys	c.1781A>G	missense_variant	1	0	0	0	0	0	1	0	0	0	0	0	0	0	0	0	0	0	0	0	0	0	0	0	1
18	21125087	rs966758973	T	G	gnomAD Exomes,gnomAD Genomes	PASS	PASS	p.Lys595Thr	p.Lys595Thr	c.1784A>C	missense_variant	4	0	0	0	0	0	0	0	0	0	0	0	0	0	0	4	0	0	0	0	0	0	0	0	0
18	21125079	rs1253283198	T	G	gnomAD Exomes	PASS	NA	p.Asn598His	p.Asn598His	c.1792A>C	missense_variant	1	0	0	0	0	0	0	0	0	0	0	0	1	0	0	0	0	0	0	0	0	0	0	0	1
18	21125078	rs201236716	T	C	gnomAD Exomes	PASS	NA	p.Asn598Ser	p.Asn598Ser	c.1793A>G	missense_variant	7	0	0	0	0	0	1	0	0	0	0	0	0	0	0	6	0	0	0	0	0	0	0	0	0
18	21125060	rs764190721	G	A	gnomAD Exomes,gnomAD Genomes	PASS	PASS	p.Thr604Ile	p.Thr604Ile	c.1811C>T	missense_variant	1	0	0	0	0	0	1	0	0	0	0	0	0	0	0	0	0	0	0	0	0	0	0	0	1
18	21125048	rs752620522	C	T	gnomAD Exomes	PASS	NA	p.Ser608Asn	p.Ser608Asn	c.1823G>A	missense_variant	1	0	0	0	0	0	0	0	0	0	0	0	0	0	0	1	0	0	0	0	0	0	0	0	1
18	21125043	rs1351448016	C	T	gnomAD Exomes	PASS	NA	p.Glu610Lys	p.Glu610Lys	c.1828G>A	missense_variant	1	0	0	0	0	0	0	0	0	0	0	0	0	0	0	0	0	0	0	0	0	1	0	0	1
18	21125030	rs1238104396	T	C	gnomAD Exomes	PASS	NA	p.Asn614Ser	p.Asn614Ser	c.1841A>G	missense_variant	1	0	0	1	0	0	0	0	0	0	0	0	0	0	0	0	0	0	0	0	0	0	0	0	1
18	21125029	rs1373458567	A	C	gnomAD Exomes	PASS	NA	p.Asn614Lys	p.Asn614Lys	c.1842T>G	missense_variant	1	0	0	0	0	0	0	0	0	0	0	0	0	0	0	1	0	0	0	0	0	0	0	0	1
18	21125028	rs745777805	G	T	gnomAD Exomes	PASS	NA	p.Arg615Ser	p.Arg615Ser	c.1843C>A	missense_variant	1	0	0	0	0	0	0	0	0	0	0	0	1	0	0	0	0	0	0	0	0	0	0	0	1
18	21125028	rs745777805	G	A	gnomAD Exomes	PASS	NA	p.Arg615Cys	p.Arg615Cys	c.1843C>T	missense_variant	13	0	0	0	0	0	0	0	0	0	0	0	2	0	0	10	0	0	1	0	0	0	0	0	1
18	21125027	rs773351341	C	T	gnomAD Exomes	PASS	NA	p.Arg615His	p.Arg615His	c.1844G>A	missense_variant	1	0	0	0	0	0	0	0	0	0	0	0	1	0	0	0	0	0	0	0	0	0	0	0	1
18	21125027	rs773351341	C	A	gnomAD Exomes	PASS	NA	p.Arg615Leu	p.Arg615Leu	c.1844G>T	missense_variant	1	0	0	0	0	0	0	0	0	0	0	0	0	0	0	1	0	0	0	0	0	0	0	0	1
18	21125019	rs762223877	C	G	gnomAD Exomes	PASS	NA	p.Asp618His	p.Asp618His	c.1852G>C	missense_variant	2	0	0	0	0	0	0	0	0	0	0	0	0	0	0	2	0	0	0	0	0	0	0	0	0
18	21125003	rs768944418	G	T	gnomAD Exomes	PASS	NA	p.Thr623Asn	p.Thr623Asn	c.1868C>A	missense_variant	1	0	0	0	0	0	0	0	0	0	0	0	0	0	0	1	0	0	0	0	0	0	0	0	1
18	21125001	rs76615690	C	T	gnomAD Exomes,gnomAD Genomes	PASS	PASS	p.Val624Ile	p.Val624Ile	c.1870G>A	missense_variant	35	0	0	0	0	0	1	0	0	0	0	0	15	0	0	3	0	0	1	0	0	15	0	0	0
18	21125000	rs776023867	A	G	gnomAD Exomes	PASS	NA	p.Val624Ala	p.Val624Ala	c.1871T>C	missense_variant	1	0	0	0	0	0	1	0	0	0	0	0	0	0	0	0	0	0	0	0	0	0	0	0	1
18	21124998	rs756605670	CAACGGTG	C	gnomAD Exomes	PASS	NA	p.Phe622LeufsTer2	p.Phe622LeufsTer2	c.1866_1872delCACCGTT	frameshift_variant	1	0	0	0	0	0	0	0	0	0	0	0	0	0	0	1	0	0	0	0	0	0	0	0	1
18	21124989	rs745360093	A	G	gnomAD Exomes	PASS	NA	p.Tyr628His	p.Tyr628His	c.1882T>C	missense_variant	1	0	0	0	0	0	0	0	0	0	0	0	0	0	0	1	0	0	0	0	0	0	0	0	1
18	21124982	rs780762056	A	G	gnomAD Exomes	PASS	NA	p.Ile630Thr	p.Ile630Thr	c.1889T>C	missense_variant	2	0	0	0	0	0	0	0	0	0	0	0	0	0	0	2	0	0	0	0	0	0	0	0	1
18	21124970	rs202140203	T	C	gnomAD Exomes	PASS	NA	p.Tyr634Cys	p.Tyr634Cys	c.1901A>G	missense_variant	3	0	0	2	0	0	1	0	0	0	0	0	0	0	0	0	0	0	0	0	0	0	0	0	1
18	21124968	rs1214520774	T	C	gnomAD Exomes	PASS	NA	p.Ile635Val	p.Ile635Val	c.1903A>G	missense_variant	1	0	0	0	0	0	1	0	0	0	0	0	0	0	0	0	0	0	0	0	0	0	0	0	0
18	21124965	rs746591256	A	C	gnomAD Exomes	PASS	NA	p.Ser636Ala	p.Ser636Ala	c.1906T>G	missense_variant	1	0	0	0	0	0	0	0	0	0	0	0	0	0	0	0	0	0	0	0	0	1	0	0	0
18	21124962	rs777721086	G	C	gnomAD Exomes	PASS	NA	p.Leu637Val	p.Leu637Val	c.1909C>G	missense_variant	1	0	0	0	0	0	0	0	0	0	0	0	0	0	0	0	0	0	0	0	0	1	0	0	0
18	21124946	rs1342552552	A	T	gnomAD Exomes,gnomAD Genomes	PASS	PASS	p.Met642Lys	p.Met642Lys	c.1925T>A	missense_variant	1	0	0	0	0	0	0	0	0	0	0	0	1	0	0	0	0	0	0	0	0	0	0	0	1
18	21124945	rs1788799	C	A	gnomAD Exomes	PASS	NA	p.Met642Ile	p.Met642Ile	c.1926G>T	missense_variant	1	0	0	0	0	0	1	0	0	0	0	0	0	0	0	0	0	0	0	0	0	0	0	0	0
18	21124935	rs368129141	G	A	gnomAD Exomes	PASS	NA	p.Arg646Cys	p.Arg646Cys	c.1936C>T	missense_variant	4	0	0	2	0	0	1	0	0	0	0	0	0	0	0	0	0	0	0	0	0	1	0	0	0
18	21124934	rs112387560	C	T	gnomAD Exomes,gnomAD Genomes	PASS	PASS	p.Arg646His	p.Arg646His	c.1937G>A	missense_variant	26	0	0	20	0	0	3	0	0	0	0	0	0	0	0	0	0	0	2	0	0	1	0	0	0
18	21124930	rs1333052052	C	G	gnomAD Exomes	PASS	NA	p.Arg647Ser	p.Arg647Ser	c.1941G>C	missense_variant	4	0	0	0	0	0	0	0	0	2	0	0	0	0	0	2	0	0	0	0	0	0	0	0	0
18	21124928	rs762029075	A	G	gnomAD Exomes	PASS	NA	p.Leu648Pro	p.Leu648Pro	c.1943T>C	missense_variant	1	0	0	0	0	0	0	0	0	0	0	0	0	0	0	1	0	0	0	0	0	0	0	0	1
18	21124925	rs1170000014	A	C	gnomAD Exomes	PASS	NA	p.Leu649Arg	p.Leu649Arg	c.1946T>G	missense_variant	1	0	0	0	0	0	0	0	0	0	0	0	0	0	0	1	0	0	0	0	0	0	0	0	1
18	21124487	rs758647302	C	A	gnomAD Exomes	PASS	NA	p.Asp651Tyr	p.Asp651Tyr	c.1951G>T	missense_variant	3	0	0	0	0	0	0	0	0	0	0	0	0	0	0	2	0	0	0	0	0	1	0	0	1
18	21124486	rs752800234	T	G	gnomAD Exomes	PASS	NA	p.Asp651Ala	p.Asp651Ala	c.1952A>C	missense_variant	2	0	0	0	0	0	0	0	0	0	0	0	2	0	0	0	0	0	0	0	0	0	0	0	1
18	21124483	rs765652543	G	A	gnomAD Exomes,gnomAD Genomes	PASS	PASS	p.Ser652Leu	p.Ser652Leu	c.1955C>T	missense_variant	2	0	0	0	0	0	0	0	0	0	0	0	1	0	0	1	0	0	1	0	0	0	0	0	1
18	21124465	rs766973784	A	G	gnomAD Exomes	PASS	NA	p.Ile658Thr	p.Ile658Thr	c.1973T>C	missense_variant	1	0	0	0	0	0	0	0	0	0	0	0	1	0	0	0	0	0	0	0	0	0	0	0	1
18	21124463	rs772849085	C	T	gnomAD Exomes	PASS	NA	p.Ala659Thr	p.Ala659Thr	c.1975G>A	missense_variant	4	0	0	1	0	0	2	0	0	0	0	0	0	0	0	1	0	0	0	0	0	0	0	0	1
18	21124462	rs140786703	G	A	gnomAD Exomes	PASS	NA	p.Ala659Val	p.Ala659Val	c.1976C>T	missense_variant	10	0	0	0	0	0	2	0	0	0	0	0	1	0	0	7	0	0	0	0	0	0	0	0	0
18	21124457	rs1179441870	T	G	gnomAD Exomes	PASS	NA	p.Ile661Leu	p.Ile661Leu	c.1981A>C	missense_variant	2	0	0	0	0	0	0	0	0	0	0	0	0	0	0	2	0	0	0	0	0	0	0	0	1
18	21124454	rs768534332	A	T	gnomAD Exomes	PASS	NA	p.Leu662Met	p.Leu662Met	c.1984T>A	missense_variant	1	0	0	0	0	0	0	0	0	0	0	0	0	0	0	1	0	0	0	0	0	0	0	0	1
18	21124453	rs1236627382	A	C	gnomAD Exomes	PASS	NA	p.Leu662Trp	p.Leu662Trp	c.1985T>G	missense_variant	1	0	0	0	0	0	0	0	0	0	0	0	0	0	0	1	0	0	0	0	0	0	0	0	1
18	21124450	rs749059481	A	T	gnomAD Exomes	PASS	NA	p.Ile663Asn	p.Ile663Asn	c.1988T>A	missense_variant	1	0	0	0	0	0	0	0	0	0	0	0	0	0	0	1	0	0	0	0	0	0	0	0	1
18	21124448	rs376213990	C	G	gnomAD Exomes	PASS	NA	p.Val664Leu	p.Val664Leu	c.1990G>C	missense_variant	2	0	0	0	0	0	0	0	0	0	0	0	0	0	0	2	0	0	0	0	0	0	0	0	1
18	21124448	rs376213990	C	T	gnomAD Exomes,gnomAD Genomes	PASS	PASS	p.Val664Met	p.Val664Met	c.1990G>A	missense_variant	2	0	0	0	0	0	0	0	0	0	0	0	0	0	0	2	0	0	0	0	0	0	0	0	1
18	21124444	rs1219316599	A	G	gnomAD Exomes	PASS	NA	p.Leu665Pro	p.Leu665Pro	c.1994T>C	missense_variant	1	0	0	0	0	0	0	0	0	0	0	0	0	0	0	1	0	0	0	0	0	0	0	0	1
18	21124441	rs750480579	C	T	gnomAD Exomes	PASS	NA	p.Ser666Asn	p.Ser666Asn	c.1997G>A	missense_variant	4	0	0	0	0	0	0	0	0	0	0	0	0	0	0	3	0	0	1	0	0	0	0	0	1
18	21124436	rs748431459	C	G	gnomAD Exomes	PASS	NA	p.Val668Leu	p.Val668Leu	c.2002G>C	missense_variant	1	0	0	0	0	0	0	0	0	0	0	0	0	0	0	1	0	0	0	0	0	0	0	0	1
18	21124412	rs1368758366	T	C	gnomAD Exomes	PASS	NA	p.Ser676Gly	p.Ser676Gly	c.2026A>G	missense_variant	1	0	0	0	0	0	0	0	0	0	0	0	0	0	0	1	0	0	0	0	0	0	0	0	1
18	21124406	rs778974063	T	C	gnomAD Exomes	PASS	NA	p.Ile678Val	p.Ile678Val	c.2032A>G	missense_variant	2	0	0	0	0	0	0	0	0	0	0	0	1	0	0	0	0	0	1	0	0	0	0	0	0
18	21124400	rs1347518931	A	C	gnomAD Exomes	PASS	NA	p.Leu680Val	p.Leu680Val	c.2038T>G	missense_variant	1	0	0	0	0	0	1	0	0	0	0	0	0	0	0	0	0	0	0	0	0	0	0	0	0
18	21124397	rs755421805	G	A	gnomAD Exomes	PASS	NA	p.Pro681Ser	p.Pro681Ser	c.2041C>T	missense_variant	1	0	0	0	0	0	0	0	0	0	0	0	1	0	0	0	0	0	0	0	0	0	0	0	1
18	21124394	rs1378634197	A	T	gnomAD Exomes	PASS	NA	p.Leu682Met	p.Leu682Met	c.2044T>A	missense_variant	2	0	0	1	0	0	1	0	0	0	0	0	0	0	0	0	0	0	0	0	0	0	0	0	0
18	21124393		A	C	gnomAD Exomes	PASS	NA	p.Leu682Trp	p.Leu682Trp	c.2045T>G	missense_variant	1	0	0	0	0	0	0	0	0	0	0	0	0	0	0	1	0	0	0	0	0	0	0	0	1
18	21124377	rs1433511993	A	C	gnomAD Exomes	PASS	NA	p.Ile687Met	p.Ile687Met	c.2061T>G	missense_variant	1	0	0	0	0	0	0	0	0	0	0	0	0	0	0	0	0	0	0	0	0	1	0	0	1
18	21124375	rs1266432695	T	G	gnomAD Exomes	PASS	NA	p.Glu688Ala	p.Glu688Ala	c.2063A>C	missense_variant	1	0	0	0	0	0	1	0	0	0	0	0	0	0	0	0	0	0	0	0	0	0	0	0	1
18	21124368	rs756693887	G	C	gnomAD Exomes	PASS	NA	p.Ile690Met	p.Ile690Met	c.2070C>G	missense_variant	3	0	0	0	0	0	3	0	0	0	0	0	0	0	0	0	0	0	0	0	0	0	0	0	1
18	21124334	rs1234612505	T	C	gnomAD Exomes	PASS	NA	p.Ile702Val	p.Ile702Val	c.2104A>G	missense_variant	1	0	0	0	0	0	0	0	0	0	0	0	0	0	0	0	0	0	0	0	0	1	0	0	1
18	21124333	rs1313100883	A	G	gnomAD Exomes	PASS	NA	p.Ile702Thr	p.Ile702Thr	c.2105T>C	missense_variant	1	0	0	0	0	0	0	0	0	0	0	0	0	0	0	0	0	0	0	0	0	1	0	0	1
18	21124331	rs762802747	A	T	gnomAD Exomes	PASS	NA	p.Phe703Ile	p.Phe703Ile	c.2107T>A	missense_variant	1	0	0	0	0	0	0	0	0	0	0	0	0	0	0	1	0	0	0	0	0	0	0	0	1
18	21124328	rs1217878378	T	A	gnomAD Exomes	PASS	NA	p.Ile704Phe	p.Ile704Phe	c.2110A>T	missense_variant	1	0	0	1	0	0	0	0	0	0	0	0	0	0	0	0	0	0	0	0	0	0	0	0	1
18	21124321	rs112101747	A	G	gnomAD Exomes	PASS	NA	p.Val706Ala	p.Val706Ala	c.2117T>C	missense_variant	2	0	0	0	0	0	2	0	0	0	0	0	0	0	0	0	0	0	0	0	0	0	0	0	1
18	21124318	rs1299409461	T	C	gnomAD Exomes	PASS	NA	p.Gln707Arg	p.Gln707Arg	c.2120A>G	missense_variant	1	0	0	0	0	0	0	0	0	0	0	0	0	0	0	1	0	0	0	0	0	0	0	0	1
18	21124312	rs769516923	T	A	gnomAD Exomes,gnomAD Genomes	PASS	PASS	p.Tyr709Phe	p.Tyr709Phe	c.2126A>T	missense_variant	9	0	0	9	0	0	0	0	0	0	0	0	0	0	0	0	0	0	0	0	0	0	0	0	0
18	21123530	rs776682510	C	T	gnomAD Exomes	PASS	NA	p.Asp712Asn	p.Asp712Asn	c.2134G>A	missense_variant	1	0	0	0	0	0	0	0	0	0	0	0	0	0	0	1	0	0	0	0	0	0	0	0	1
18	21123529	rs1197210106	T	G	gnomAD Exomes	PASS	NA	p.Asp712Ala	p.Asp712Ala	c.2135A>C	missense_variant	1	0	0	0	0	0	0	0	0	0	0	0	0	0	0	0	0	0	0	0	0	1	0	0	1
18	21123521	rs1198471307	G	A	gnomAD Exomes	PASS	NA	p.Leu715Phe	p.Leu715Phe	c.2143C>T	missense_variant	1	0	0	0	0	0	0	0	0	0	0	0	0	0	0	1	0	0	0	0	0	0	0	0	1
18	21123514	rs768803055	C	T	gnomAD Exomes	PASS	NA	p.Gly717Glu	p.Gly717Glu	c.2150G>A	missense_variant	6	0	0	0	0	0	0	0	0	0	0	0	0	0	0	6	0	0	0	0	0	0	0	0	0
18	21123510	rs1245528268	T	G	gnomAD Exomes	PASS	NA	p.Glu718Asp	p.Glu718Asp	c.2154A>C	missense_variant	3	0	0	0	0	0	0	0	0	0	0	0	0	0	0	0	0	0	0	0	0	3	0	0	1
18	21123503	rs749547942	C	T	gnomAD Exomes,gnomAD Genomes	PASS	PASS	p.Asp721Asn	p.Asp721Asn	c.2161G>A	missense_variant	5	0	0	0	0	0	0	0	0	0	0	0	0	0	0	5	0	0	0	0	0	0	0	0	0
18	21123493	rs1393388896	A	G	gnomAD Exomes	PASS	NA	p.Leu724Pro	p.Leu724Pro	c.2171T>C	missense_variant	1	0	0	0	0	0	0	0	0	0	0	0	0	0	0	1	0	0	0	0	0	0	0	0	1
18	21123485	rs746202628	C	T	gnomAD Exomes	PASS	NA	p.Val727Ile	p.Val727Ile	c.2179G>A	missense_variant	1	0	0	0	0	0	0	0	0	0	0	0	0	0	0	0	0	0	0	0	0	1	0	0	0
18	21123467	rs398123284	G	GA	gnomAD Exomes	PASS	NA	p.Pro733SerfsTer10	p.Pro733SerfsTer10	c.2196dupT	frameshift_variant	2	0	0	0	0	0	0	0	0	0	0	0	0	0	0	2	0	0	0	0	0	0	0	0	1
18	21123458	rs757705754	A	G	gnomAD Exomes	PASS	NA	p.Phe736Leu	p.Phe736Leu	c.2206T>C	missense_variant	2	0	0	0	0	0	2	0	0	0	0	0	0	0	0	0	0	0	0	0	0	0	0	0	0
18	21123455	rs201100763	G	C	gnomAD Exomes	PASS	NA	p.Leu737Val	p.Leu737Val	c.2209C>G	missense_variant	1	0	0	0	0	0	0	0	0	0	0	0	0	0	0	1	0	0	0	0	0	0	0	0	1
18	21123451	rs777286835	G	T	gnomAD Exomes	PASS	NA	p.Ser738Ter	p.Ser738Ter	c.2213C>A	stop_gained	2	0	0	0	0	0	0	0	0	0	0	0	2	0	0	0	0	0	0	0	0	0	0	0	1
18	21123451	rs777286835	G	A	gnomAD Exomes	PASS	NA	p.Ser738Leu	p.Ser738Leu	c.2213C>T	missense_variant	1	0	0	0	0	0	0	0	0	0	0	0	0	0	0	1	0	0	0	0	0	0	0	0	1
18	21123436	rs757862339	G	A	gnomAD Exomes,gnomAD Genomes	PASS	PASS	p.Thr743Ile	p.Thr743Ile	c.2228C>T	missense_variant	3	0	0	0	0	0	0	0	0	0	0	0	3	0	0	0	0	0	0	0	0	0	0	0	1
18	21123434	rs1270024501	C	G	gnomAD Exomes	PASS	NA	p.Val744Leu	p.Val744Leu	c.2230G>C	missense_variant	1	0	0	0	0	0	0	0	0	0	0	0	0	0	0	0	0	0	0	0	0	1	0	0	0
18	21123430	rs752386083	G	T	gnomAD Exomes	PASS	NA	p.Ala745Glu	p.Ala745Glu	c.2234C>A	missense_variant	2	0	0	0	0	0	0	0	0	2	0	0	0	0	0	0	0	0	0	0	0	0	0	0	1
18	21123422	rs764846263	A	T	gnomAD Exomes	PASS	NA	p.Leu748Ile	p.Leu748Ile	c.2242T>A	missense_variant	1	0	0	0	0	0	0	0	0	0	0	0	0	0	0	0	0	0	0	0	0	1	0	0	1
18	21121391	rs760482520	A	G	gnomAD Exomes	PASS	NA	p.Leu751Ser	p.Leu751Ser	c.2252T>C	missense_variant	1	0	0	0	0	0	0	0	0	0	0	0	0	0	0	1	0	0	0	0	0	0	0	0	1
18	21121386	rs146874573	C	T	gnomAD Exomes,gnomAD Genomes	PASS	PASS	p.Val753Met	p.Val753Met	c.2257G>A	missense_variant	57	0	0	3	0	0	1	0	0	0	0	0	0	0	0	51	0	0	1	0	0	1	0	0	0
18	21121374	rs777156729	C	T	gnomAD Exomes	PASS	NA	p.Val757Met	p.Val757Met	c.2269G>A	missense_variant	2	0	0	1	0	0	0	0	0	0	0	0	0	0	0	1	0	0	0	0	0	0	0	0	1
18	21121368	rs776873102	T	C	gnomAD Exomes	PASS	NA	p.Thr759Ala	p.Thr759Ala	c.2275A>G	missense_variant	2	0	0	2	0	0	0	0	0	0	0	0	0	0	0	0	0	0	0	0	0	0	0	0	0
18	21121362	rs1199598211	A	T	gnomAD Exomes	PASS	NA	p.Ser761Thr	p.Ser761Thr	c.2281T>A	missense_variant	1	0	0	0	0	0	1	0	0	0	0	0	0	0	0	0	0	0	0	0	0	0	0	0	1
18	21121355	rs568942365	A	G	gnomAD Exomes	PASS	NA	p.Phe763Ser	p.Phe763Ser	c.2288T>C	missense_variant	1	0	0	0	0	0	0	0	0	0	0	0	1	0	0	0	0	0	0	0	0	0	0	0	1
18	21121352	rs773765255	G	A	gnomAD Exomes	PASS	NA	p.Ala764Val	p.Ala764Val	c.2291C>T	missense_variant	1	0	0	0	0	0	0	0	0	0	0	0	0	0	0	1	0	0	0	0	0	0	0	0	1
18	21121343	rs748589476	G	C	gnomAD Exomes	PASS	NA	p.Ala767Gly	p.Ala767Gly	c.2300C>G	missense_variant	1	0	0	1	0	0	0	0	0	0	0	0	0	0	0	0	0	0	0	0	0	0	0	0	1
18	21121335	rs754462423	T	C	gnomAD Exomes	PASS	NA	p.Ile770Val	p.Ile770Val	c.2308A>G	missense_variant	1	0	0	0	0	0	0	0	0	0	0	0	1	0	0	0	0	0	0	0	0	0	0	0	0
18	21121328	rs1414202702	A	C	gnomAD Exomes	PASS	NA	p.Phe772Cys	p.Phe772Cys	c.2315T>G	missense_variant	1	0	0	0	0	0	0	0	0	0	0	0	1	0	0	0	0	0	0	0	0	0	0	0	1
18	21121326	rs779729326	G	T	gnomAD Exomes	PASS	NA	p.Leu773Ile	p.Leu773Ile	c.2317C>A	missense_variant	1	0	0	0	0	0	0	0	0	0	0	0	1	0	0	0	0	0	0	0	0	0	0	0	0
18	21121326	rs779729326	G	A	gnomAD Exomes	PASS	NA	p.Leu773Phe	p.Leu773Phe	c.2317C>T	missense_variant	2	0	0	0	0	0	0	0	0	0	0	0	0	0	0	0	0	0	0	0	0	2	0	0	1
18	21121319	rs80358253	T	G	gnomAD Exomes	PASS	NA	p.Gln775Pro	p.Gln775Pro	c.2324A>C	missense_variant	2	0	0	0	0	0	0	0	0	0	0	0	0	0	0	2	0	0	0	0	0	0	0	0	1
18	21121313	rs750232059	G	T	gnomAD Exomes	PASS	NA	p.Thr777Asn	p.Thr777Asn	c.2330C>A	missense_variant	1	0	0	0	0	0	0	0	0	0	0	0	0	0	0	1	0	0	0	0	0	0	0	0	1
18	21121310	rs1191595283	C	T	gnomAD Exomes	PASS	NA	p.Cys778Tyr	p.Cys778Tyr	c.2333G>A	missense_variant	1	0	0	0	0	0	0	0	0	0	0	0	0	0	0	0	0	0	0	0	0	1	0	0	1
18	21121307	rs1473821426	A	C	gnomAD Exomes	PASS	NA	p.Phe779Cys	p.Phe779Cys	c.2336T>G	missense_variant	1	0	0	0	0	0	0	0	0	0	0	0	0	0	0	1	0	0	0	0	0	0	0	0	1
18	21121305	rs193182840	C	T	gnomAD Exomes,gnomAD Genomes	PASS	PASS	p.Val780Met	p.Val780Met	c.2338G>A	missense_variant	19	1	0	0	0	0	2	0	0	0	0	0	0	0	0	0	0	0	0	0	0	17	1	0	1
18	21121302	rs751489378	T	C	gnomAD Exomes	PASS	NA	p.Ser781Gly	p.Ser781Gly	c.2341A>G	missense_variant	1	0	0	0	0	0	0	0	0	0	0	0	0	0	0	1	0	0	0	0	0	0	0	0	1
18	21121299	rs1259715051	G	T	gnomAD Exomes	PASS	NA	p.Leu782Ile	p.Leu782Ile	c.2344C>A	missense_variant	1	0	0	0	0	0	0	0	0	0	0	0	0	0	0	1	0	0	0	0	0	0	0	0	0
18	21121294	rs759628748	C	G	gnomAD Exomes	PASS	NA	p.Leu783Phe	p.Leu783Phe	c.2349G>C	missense_variant	25	0	0	0	0	0	0	0	0	0	0	0	0	0	0	0	0	0	0	0	0	25	0	0	1
18	21121292	rs916061104	C	G	gnomAD Exomes	PASS	NA	p.Gly784Ala	p.Gly784Ala	c.2351G>C	missense_variant	1	0	0	0	0	0	0	0	0	0	0	0	0	0	0	1	0	0	0	0	0	0	0	0	0
18	21121284	rs202046984	T	C	gnomAD Exomes,gnomAD Genomes	PASS	PASS	p.Ile787Val	p.Ile787Val	c.2359A>G	missense_variant	29	0	0	0	0	0	0	0	0	0	0	0	0	0	0	29	0	0	0	0	0	0	0	0	0
18	21121274	rs761014306	T	C	gnomAD Exomes	PASS	NA	p.Gln790Arg	p.Gln790Arg	c.2369A>G	missense_variant	1	0	0	1	0	0	0	0	0	0	0	0	0	0	0	0	0	0	0	0	0	0	0	0	1
18	21121272	rs1445395151	C	G	gnomAD Exomes	PASS	NA	p.Glu791Gln	p.Glu791Gln	c.2371G>C	missense_variant	1	0	0	0	0	0	0	0	0	0	0	0	0	0	0	1	0	0	0	0	0	0	0	0	1
18	21121172	rs767901474	T	C	gnomAD Exomes	PASS	NA	p.Lys792Glu	p.Lys792Glu	c.2374A>G	missense_variant	1	0	0	0	0	0	0	0	0	0	0	0	0	0	0	0	0	0	0	0	0	1	0	0	0
18	21121169	rs1382329182	T	A	gnomAD Exomes	PASS	NA	p.Asn793Tyr	p.Asn793Tyr	c.2377A>T	missense_variant	1	0	0	0	0	0	0	0	0	0	0	0	1	0	0	0	0	0	0	0	0	0	0	0	1
18	21121166	rs762138254	G	A	gnomAD Exomes	PASS	NA	p.Arg794Trp	p.Arg794Trp	c.2380C>T	missense_variant	4	0	0	0	0	0	0	0	0	0	0	0	0	0	0	4	0	0	0	0	0	0	0	0	1
18	21121166	rs762138254	G	C	gnomAD Exomes	PASS	NA	p.Arg794Gly	p.Arg794Gly	c.2380C>G	missense_variant	1	0	0	0	0	0	1	0	0	0	0	0	0	0	0	0	0	0	0	0	0	0	0	0	1
18	21121165	rs774773219	C	T	gnomAD Exomes,gnomAD Genomes	PASS	PASS	p.Arg794Gln	p.Arg794Gln	c.2381G>A	missense_variant	4	0	0	0	0	0	0	0	0	0	0	0	1	0	0	3	0	0	0	0	0	0	0	0	1
18	21121160	rs1405553426	C	T	gnomAD Exomes,gnomAD Genomes	PASS	PASS	p.Asp796Asn	p.Asp796Asn	c.2386G>A	missense_variant	1	0	0	0	0	0	0	0	0	0	0	0	0	0	0	1	0	0	0	0	0	0	0	0	1
18	21121139	rs762440923	C	T	gnomAD Exomes	PASS	NA	p.Gly803Ser	p.Gly803Ser	c.2407G>A	missense_variant	1	0	0	0	0	0	0	0	0	0	0	0	0	0	0	1	0	0	0	0	0	0	0	0	0
18	21121133	rs775077140	C	G	gnomAD Exomes	PASS	NA	p.Glu805Gln	p.Glu805Gln	c.2413G>C	missense_variant	2	0	0	0	0	0	2	0	0	0	0	0	0	0	0	0	0	0	0	0	0	0	0	0	0
18	21121133	rs775077140	C	T	gnomAD Exomes,gnomAD Genomes	PASS	PASS	p.Glu805Lys	p.Glu805Lys	c.2413G>A	missense_variant	17	0	0	0	0	0	0	0	0	0	0	0	17	0	0	0	0	0	0	0	0	0	0	0	0
18	21121118	rs145362908	C	G	gnomAD Exomes	PASS	NA	p.Val810Leu	p.Val810Leu	c.2428G>C	missense_variant	5	0	0	0	0	0	1	0	0	0	0	0	0	0	0	3	0	0	1	0	0	0	0	0	0
18	21121118	rs145362908	C	T	gnomAD Exomes,gnomAD Genomes	PASS	PASS	p.Val810Ile	p.Val810Ile	c.2428G>A	missense_variant	58	0	0	1	0	0	0	0	0	0	0	0	0	0	0	3	0	0	0	0	0	54	0	0	0
18	21121118	rs145362908	C	A	gnomAD Exomes,gnomAD Genomes	PASS	PASS	p.Val810Phe	p.Val810Phe	c.2428G>T	missense_variant	142	0	0	2	0	0	89	0	0	1	0	0	0	0	0	41	0	0	9	0	0	0	0	0	0
18	21121117	rs758362397	A	G	gnomAD Exomes	PASS	NA	p.Val810Ala	p.Val810Ala	c.2429T>C	missense_variant	1	0	0	0	0	0	1	0	0	0	0	0	0	0	0	0	0	0	0	0	0	0	0	0	0
18	21121111	rs752521936	G	A	gnomAD Exomes	PASS	NA	p.Ala812Val	p.Ala812Val	c.2435C>T	missense_variant	1	0	0	0	0	0	0	0	0	0	0	0	0	0	0	0	0	0	0	0	0	1	0	0	0
18	21121106	rs756147692	C	T	gnomAD Exomes	PASS	NA	p.Glu814Lys	p.Glu814Lys	c.2440G>A	missense_variant	4	0	0	0	0	0	1	0	0	0	0	0	0	0	0	3	0	0	0	0	0	0	0	0	0
18	21121104	rs750688087	C	A	gnomAD Exomes	PASS	NA	p.Glu814Asp	p.Glu814Asp	c.2442G>T	missense_variant	1	0	0	0	0	0	0	0	0	0	0	0	0	0	0	0	0	0	0	0	0	1	0	0	0
18	21121102	rs1293463478	C	T	gnomAD Exomes	PASS	NA	p.Ser815Asn	p.Ser815Asn	c.2444G>A	missense_variant	1	0	0	0	0	0	0	0	0	0	0	0	0	0	0	1	0	0	0	0	0	0	0	0	1
18	21121101	rs767708998	G	T	gnomAD Exomes	PASS	NA	p.Ser815Arg	p.Ser815Arg	c.2445C>A	missense_variant	1	0	0	0	0	0	0	0	0	0	0	0	0	0	0	1	0	0	0	0	0	0	0	0	1
18	21121091	rs762226042	G	A	gnomAD Exomes	PASS	NA	p.Arg819Cys	p.Arg819Cys	c.2455C>T	missense_variant	9	0	0	0	0	0	0	0	0	0	0	0	0	0	0	1	0	0	1	0	0	7	0	0	0
18	21121090	rs751952669	C	A	gnomAD Exomes	PASS	NA	p.Arg819Leu	p.Arg819Leu	c.2456G>T	missense_variant	2	0	0	0	0	0	0	0	0	0	0	0	0	0	0	2	0	0	0	0	0	0	0	0	1
18	21121090	rs751952669	C	T	gnomAD Exomes,gnomAD Genomes	PASS	PASS	p.Arg819His	p.Arg819His	c.2456G>A	missense_variant	6	0	0	6	0	0	0	0	0	0	0	0	0	0	0	0	0	0	0	0	0	0	0	0	0
18	21121081	rs763535443	T	C	gnomAD Exomes	PASS	NA	p.Lys822Arg	p.Lys822Arg	c.2465A>G	missense_variant	2	0	0	0	0	0	0	0	0	0	0	0	2	0	0	0	0	0	0	0	0	0	0	0	0
18	21121072	rs550562774	T	C	gnomAD Exomes,gnomAD Genomes	PASS	PASS	p.Tyr825Cys	p.Tyr825Cys	c.2474A>G	missense_variant	3	0	0	0	0	0	0	0	0	0	0	0	0	0	0	3	0	0	0	0	0	0	0	0	1
18	21121069	rs534104606	G	T	gnomAD Exomes	PASS	NA	p.Ser826Tyr	p.Ser826Tyr	c.2477C>A	missense_variant	1	0	0	1	0	0	0	0	0	0	0	0	0	0	0	0	0	0	0	0	0	0	0	0	1
18	21121066	rs769465374	G	A	gnomAD Exomes	PASS	NA	p.Pro827Leu	p.Pro827Leu	c.2480C>T	missense_variant	1	0	0	0	0	0	0	0	0	0	0	0	0	0	0	1	0	0	0	0	0	0	0	0	1
18	21121060	rs1478494768	A	G	gnomAD Exomes	PASS	NA	p.Leu829Pro	p.Leu829Pro	c.2486T>C	missense_variant	1	0	0	0	0	0	0	0	0	0	0	0	0	0	0	0	0	0	0	0	0	1	0	0	1
18	21121058	rs776483951	G	C	gnomAD Exomes	PASS	NA	p.Leu830Val	p.Leu830Val	c.2488C>G	missense_variant	1	0	0	0	0	0	0	0	0	0	0	0	0	0	0	1	0	0	0	0	0	0	0	0	1
18	21121057	rs770700616	A	C	gnomAD Exomes	PASS	NA	p.Leu830Arg	p.Leu830Arg	c.2489T>G	missense_variant	1	0	0	0	0	0	0	0	0	0	0	0	0	0	0	1	0	0	0	0	0	0	0	0	1
18	21121051	rs777638790	T	C	gnomAD Exomes	PASS	NA	p.Asp832Gly	p.Asp832Gly	c.2495A>G	missense_variant	1	0	0	0	0	0	0	0	0	0	0	0	0	0	0	1	0	0	0	0	0	0	0	0	0
18	21121050	rs748149280	G	C	gnomAD Exomes	PASS	NA	p.Asp832Glu	p.Asp832Glu	c.2496C>G	missense_variant	2	0	0	0	0	0	0	0	0	0	0	0	0	0	0	2	0	0	0	0	0	0	0	0	0
18	21121045	rs373435883	A	G	gnomAD Exomes,gnomAD Genomes	PASS	PASS	p.Met834Thr	p.Met834Thr	c.2501T>C	missense_variant	64	0	0	0	0	0	1	0	0	53	0	0	0	0	0	9	0	0	1	0	0	0	0	0	0
18	21121037	rs756239485	T	C	gnomAD Exomes	PASS	NA	p.Ile837Val	p.Ile837Val	c.2509A>G	missense_variant	1	0	0	0	0	0	0	0	0	0	0	0	0	0	0	1	0	0	0	0	0	0	0	0	1
18	21121036	rs758474760	A	G	gnomAD Exomes	PASS	NA	p.Ile837Thr	p.Ile837Thr	c.2510T>C	missense_variant	9	0	0	0	0	0	0	0	0	0	0	0	0	0	0	8	0	0	1	0	0	0	0	0	0
18	21121031	rs757477471	C	G	gnomAD Exomes	PASS	NA	c.2514+1G>C		c.2514+1G>C	splice_donor_variant	1	0	0	1	0	0	0	0	0	0	0	0	0	0	0	0	0	0	0	0	0	0	0	0	1
18	21120495	rs757285562	T	C	gnomAD Exomes	PASS	NA	p.Ile841Val	p.Ile841Val	c.2521A>G	missense_variant	3	0	0	0	0	0	0	0	0	0	0	0	0	0	0	2	0	0	0	0	0	1	0	0	0
18	21120492	rs190298665	A	G	gnomAD Exomes	PASS	NA	p.Phe842Leu	p.Phe842Leu	c.2524T>C	missense_variant	9	0	0	0	0	0	7	0	0	0	0	0	0	0	0	0	0	0	2	0	0	0	0	0	1
18	21120489	rs758854079	C	A	gnomAD Exomes	PASS	NA	p.Val843Leu	p.Val843Leu	c.2527G>T	missense_variant	9	0	0	0	0	0	9	0	0	0	0	0	0	0	0	0	0	0	0	0	0	0	0	0	0
18	21120483	rs562253150	C	A	gnomAD Exomes	PASS	NA	p.Val845Phe	p.Val845Phe	c.2533G>T	missense_variant	1	0	0	0	0	0	0	0	0	0	0	0	0	0	0	0	0	0	0	0	0	1	0	0	0
18	21120480	rs755554807	G	C	gnomAD Exomes	PASS	NA	p.Leu846Val	p.Leu846Val	c.2536C>G	missense_variant	1	0	0	0	0	0	1	0	0	0	0	0	0	0	0	0	0	0	0	0	0	0	0	0	1
18	21120466	rs542171272	G	C	gnomAD Exomes	PASS	NA	p.Ile850Met	p.Ile850Met	c.2550C>G	missense_variant	6	0	0	0	0	0	0	0	0	0	0	0	0	0	0	0	0	0	0	0	0	6	0	0	1
18	21120465	rs139297968	C	T	gnomAD Exomes,gnomAD Genomes	PASS	PASS	p.Ala851Thr	p.Ala851Thr	c.2551G>A	missense_variant	9	0	0	2	0	0	3	0	0	0	0	0	0	0	0	2	0	0	0	0	0	2	0	0	1
18	21120462	rs772967371	C	A	gnomAD Exomes	PASS	NA	p.Val852Phe	p.Val852Phe	c.2554G>T	missense_variant	1	0	0	0	0	0	0	0	0	0	0	0	1	0	0	0	0	0	0	0	0	0	0	0	1
18	21120449	rs1241975606	A	G	gnomAD Exomes	PASS	NA	p.Val856Ala	p.Val856Ala	c.2567T>C	missense_variant	1	0	0	0	0	0	0	0	0	0	0	0	0	0	0	1	0	0	0	0	0	0	0	0	1
18	21120443	rs768385986	A	G	gnomAD Exomes,gnomAD Genomes	PASS	PASS	p.Ile858Thr	p.Ile858Thr	c.2573T>C	missense_variant	2	0	0	0	0	0	0	0	0	0	0	0	0	0	0	2	0	0	0	0	0	0	0	0	1
18	21120426	rs749252565	G	A	gnomAD Exomes	PASS	NA	p.Leu864Phe	p.Leu864Phe	c.2590C>T	missense_variant	1	0	0	0	0	0	0	0	0	0	0	0	0	0	0	0	0	0	0	0	0	1	0	0	1
18	21120425	rs1456976290	A	G	gnomAD Exomes	PASS	NA	p.Leu864Pro	p.Leu864Pro	c.2591T>C	missense_variant	1	0	0	0	0	0	0	0	0	0	0	0	0	0	0	0	0	0	0	0	0	1	0	0	1
18	21120423	rs977397569	A	C	gnomAD Exomes	PASS	NA	p.Ser865Ala	p.Ser865Ala	c.2593T>G	missense_variant	5	0	0	0	0	0	5	0	0	0	0	0	0	0	0	0	0	0	0	0	0	0	0	0	1
18	21120422	rs1160114136	G	A	gnomAD Exomes	PASS	NA	p.Ser865Leu	p.Ser865Leu	c.2594C>T	missense_variant	1	0	0	0	0	0	0	0	0	0	0	0	0	0	0	1	0	0	0	0	0	0	0	0	1
18	21120420	rs771088243	T	C	gnomAD Exomes	PASS	NA	p.Met866Val	p.Met866Val	c.2596A>G	missense_variant	10	0	0	1	0	0	0	0	0	0	0	0	0	0	0	0	0	0	1	0	0	8	0	0	1
18	21120419	rs1181604094	A	G	gnomAD Exomes	PASS	NA	p.Met866Thr	p.Met866Thr	c.2597T>C	missense_variant	1	0	0	0	0	0	0	0	0	0	0	0	1	0	0	0	0	0	0	0	0	0	0	0	1
18	21120418	rs1019159514	C	A	gnomAD Exomes,gnomAD Genomes	PASS	PASS	p.Met866Ile	p.Met866Ile	c.2598G>T	missense_variant	1	0	0	0	0	0	0	0	0	0	0	0	0	0	0	1	0	0	0	0	0	0	0	0	1
18	21120413	rs1210438129	T	A	gnomAD Exomes	PASS	NA	p.Asp868Val	p.Asp868Val	c.2603A>T	missense_variant	1	0	0	0	0	0	0	0	0	0	0	0	0	0	0	1	0	0	0	0	0	0	0	0	1
18	21119956	rs769612789	T	C	gnomAD Exomes	PASS	NA	p.Met872Val	p.Met872Val	c.2614A>G	missense_variant	7	0	0	0	0	0	2	0	0	0	0	0	0	0	0	5	0	0	0	0	0	0	0	0	0
18	21119949	rs372030650	T	A	gnomAD Exomes,gnomAD Genomes	PASS	PASS	p.Asp874Val	p.Asp874Val	c.2621A>T	missense_variant	12	0	0	0	0	0	1	0	0	0	0	0	0	0	0	9	0	0	2	0	0	0	0	0	1
18	21119940	rs773177148	T	G	gnomAD Exomes	PASS	NA	p.Lys877Thr	p.Lys877Thr	c.2630A>C	missense_variant	1	0	0	1	0	0	0	0	0	0	0	0	0	0	0	0	0	0	0	0	0	0	0	0	0
18	21119935	rs904277386	T	C	gnomAD Exomes	PASS	NA	p.Ile879Val	p.Ile879Val	c.2635A>G	missense_variant	3	0	0	0	0	0	0	0	0	0	0	0	0	0	0	3	0	0	0	0	0	0	0	0	1
18	21119928	rs1404838666	T	C	gnomAD Exomes	PASS	NA	p.Gln881Arg	p.Gln881Arg	c.2642A>G	missense_variant	2	0	0	0	0	0	1	0	0	0	0	0	0	0	0	1	0	0	0	0	0	0	0	0	0
18	21119928	rs1404838666	T	G	gnomAD Exomes	PASS	NA	p.Gln881Pro	p.Gln881Pro	c.2642A>C	missense_variant	1	0	0	0	0	0	0	0	0	0	0	0	1	0	0	0	0	0	0	0	0	0	0	0	1
18	21119926	rs772140862	A	G	gnomAD Exomes	PASS	NA	p.Tyr882His	p.Tyr882His	c.2644T>C	missense_variant	1	0	0	0	0	0	1	0	0	0	0	0	0	0	0	0	0	0	0	0	0	0	0	0	1
18	21119925	rs748414541	T	C	gnomAD Exomes	PASS	NA	p.Tyr882Cys	p.Tyr882Cys	c.2645A>G	missense_variant	1	0	0	0	0	0	0	0	0	0	0	0	0	0	0	1	0	0	0	0	0	0	0	0	1
18	21119919	rs1427881205	T	C	gnomAD Exomes	PASS	NA	p.His884Arg	p.His884Arg	c.2651A>G	missense_variant	3	0	0	0	0	0	3	0	0	0	0	0	0	0	0	0	0	0	0	0	0	0	0	0	0
18	21119916	rs769193340	G	A	gnomAD Exomes	PASS	NA	p.Ala885Val	p.Ala885Val	c.2654C>T	missense_variant	1	0	0	0	0	0	0	0	0	0	0	0	0	0	0	1	0	0	0	0	0	0	0	0	0
18	21119908	rs1191346899	G	A	gnomAD Exomes	PASS	NA	p.Pro888Ser	p.Pro888Ser	c.2662C>T	missense_variant	1	0	0	0	0	0	0	0	0	0	0	0	0	0	0	1	0	0	0	0	0	0	0	0	1
18	21119900	rs780592540	G	C	gnomAD Exomes	PASS	NA	p.Tyr890Ter	p.Tyr890Ter	c.2670C>G	stop_gained	2	0	0	0	0	0	0	0	0	0	0	0	0	0	0	2	0	0	0	0	0	0	0	0	1
18	21119893	rs756756960	G	T	gnomAD Exomes	PASS	NA	p.Leu893Met	p.Leu893Met	c.2677C>A	missense_variant	1	0	0	0	0	0	0	0	0	0	0	0	0	0	0	1	0	0	0	0	0	0	0	0	1
18	21119891	rs1259921448	C	CA	gnomAD Exomes	PASS	NA	p.Glu894GlyfsTer24	p.Glu894GlyfsTer24	c.2678dupT	frameshift_variant	1	0	0	0	0	0	0	0	0	0	0	0	0	0	0	1	0	0	0	0	0	0	0	0	1
18	21119881	rs1218652914	G	A	gnomAD Exomes	PASS	NA	p.His897Tyr	p.His897Tyr	c.2689C>T	missense_variant	1	0	0	0	0	0	1	0	0	0	0	0	0	0	0	0	0	0	0	0	0	0	0	0	0
18	21119878	rs528841924	C	T	gnomAD Exomes,gnomAD Genomes	PASS	PASS	p.Asp898Asn	p.Asp898Asn	c.2692G>A	missense_variant	9	0	0	1	0	0	0	0	0	0	0	0	0	0	0	5	0	0	1	0	0	2	0	0	0
18	21119865	rs374656358	G	C	gnomAD Exomes	PASS	NA	p.Ser902Cys	p.Ser902Cys	c.2705C>G	missense_variant	3	0	0	0	0	0	0	0	0	0	0	0	0	0	0	3	0	0	0	0	0	0	0	0	0
18	21119860	rs776592337	C	T	gnomAD Exomes	PASS	NA	p.Gly904Arg	p.Gly904Arg	c.2710G>A	missense_variant	1	0	0	0	0	0	0	0	0	0	0	0	0	0	0	1	0	0	0	0	0	0	0	0	1
18	21119851	rs761963640	T	C	gnomAD Exomes	PASS	NA	p.Met907Val	p.Met907Val	c.2719A>G	missense_variant	3	0	0	0	0	0	1	0	0	1	0	0	0	0	0	0	0	0	1	0	0	0	0	0	0
18	21119848	rs1418861175	C	A	gnomAD Exomes	PASS	NA	p.Val908Leu	p.Val908Leu	c.2722G>T	missense_variant	1	0	0	0	0	0	0	0	0	0	0	0	0	0	0	1	0	0	0	0	0	0	0	0	0
18	21119847	rs1166280606	A	G	gnomAD Exomes	PASS	NA	p.Val908Ala	p.Val908Ala	c.2723T>C	missense_variant	1	0	0	0	0	0	0	0	0	0	0	0	0	0	0	1	0	0	0	0	0	0	0	0	1
18	21119842	rs768999208	C	T	gnomAD Exomes	PASS	NA	p.Gly910Ser	p.Gly910Ser	c.2728G>A	missense_variant	2	0	0	0	0	0	0	0	0	0	0	0	0	0	0	2	0	0	0	0	0	0	0	0	1
18	21119836	rs746398811	T	C	gnomAD Exomes	PASS	NA	p.Met912Val	p.Met912Val	c.2734A>G	missense_variant	2	0	0	0	0	0	0	0	0	0	0	0	0	0	0	1	0	0	0	0	0	1	0	0	0
18	21119836	rs746398811	T	G	gnomAD Exomes,gnomAD Genomes	PASS	PASS	p.Met912Leu	p.Met912Leu	c.2734A>C	missense_variant	7	0	0	0	0	0	0	0	0	0	0	0	0	0	0	7	0	0	0	0	0	0	0	0	0
18	21119835	rs781705801	A	G	gnomAD Exomes	PASS	NA	p.Met912Thr	p.Met912Thr	c.2735T>C	missense_variant	1	0	0	0	0	0	1	0	0	0	0	0	0	0	0	0	0	0	0	0	0	0	0	0	0
18	21119823	rs756815669	T	C	gnomAD Exomes	PASS	NA	p.Asn916Ser	p.Asn916Ser	c.2747A>G	missense_variant	26	0	0	0	0	0	8	0	0	0	0	0	0	0	0	15	0	0	3	0	0	0	0	0	0
18	21119822	rs1270245521	A	C	gnomAD Exomes	PASS	NA	p.Asn916Lys	p.Asn916Lys	c.2748T>G	missense_variant	3	0	0	0	0	0	1	0	0	0	0	0	0	0	0	2	0	0	0	0	0	0	0	0	0
18	21119795	rs147419225	G	C	gnomAD Exomes	PASS	NA	p.Asn925Lys	p.Asn925Lys	c.2775C>G	missense_variant	1	0	0	0	0	0	0	0	0	0	0	0	0	0	0	1	0	0	0	0	0	0	0	0	0
18	21119794	rs564631426	CG	C	gnomAD Exomes	PASS	NA	p.Asn925LysfsTer11	p.Asn925LysfsTer11	c.2775delC	frameshift_variant	1	0	0	0	0	0	1	0	0	0	0	0	0	0	0	0	0	0	0	0	0	0	0	0	1
18	21119794	rs564631426	C	T	gnomAD Exomes	PASS	NA	p.Ala926Thr	p.Ala926Thr	c.2776G>A	missense_variant	3	0	0	0	0	0	0	0	0	0	0	0	1	0	0	2	0	0	0	0	0	0	0	0	1
18	21119790	rs753768576	G	A	gnomAD Exomes	PASS	NA	p.Ala927Val	p.Ala927Val	c.2780C>T	missense_variant	6	0	0	0	0	0	4	0	0	0	0	0	0	0	0	2	0	0	0	0	0	0	0	0	1
18	21119778	rs774579664	T	C	gnomAD Exomes	PASS	NA	p.Asn931Ser	p.Asn931Ser	c.2792A>G	missense_variant	1	0	0	0	0	0	0	0	0	0	0	0	0	0	0	0	0	0	0	0	0	1	0	0	0
18	21119775	rs763294611	T	G	gnomAD Exomes	PASS	NA	p.Tyr932Ser	p.Tyr932Ser	c.2795A>C	missense_variant	1	0	0	1	0	0	0	0	0	0	0	0	0	0	0	0	0	0	0	0	0	0	0	0	1
18	21119429	rs786204714	C	T	gnomAD Exomes,gnomAD Genomes	PASS	PASS	p.Arg934Gln	p.Arg934Gln	c.2801G>A	missense_variant	2	0	0	0	0	0	0	0	0	0	0	0	0	0	0	2	0	0	0	0	0	0	0	0	0
18	21119423	rs1346748627	C	T	gnomAD Exomes	PASS	NA	p.Gly936Asp	p.Gly936Asp	c.2807G>A	missense_variant	1	0	0	0	0	0	0	0	0	0	0	0	0	0	0	1	0	0	0	0	0	0	0	0	1
18	21119415	rs555220564	G	C	gnomAD Exomes	PASS	NA	p.Pro939Ala	p.Pro939Ala	c.2815C>G	missense_variant	1	0	0	0	0	0	0	0	0	0	0	0	1	0	0	0	0	0	0	0	0	0	0	0	0
18	21119411	rs143124972	G	A	gnomAD Exomes	PASS	NA	p.Ser940Leu	p.Ser940Leu	c.2819C>T	missense_variant	4	0	0	1	0	0	0	0	0	0	0	0	0	0	0	3	0	0	0	0	0	0	0	0	1
18	21119400	rs748837410	C	T	gnomAD Exomes	PASS	NA	p.Asp944Asn	p.Asp944Asn	c.2830G>A	missense_variant	3	0	0	0	0	0	2	0	0	0	0	0	0	0	0	1	0	0	0	0	0	0	0	0	1
18	21119397	rs1428599096	C	T	gnomAD Exomes	PASS	NA	p.Asp945Asn	p.Asp945Asn	c.2833G>A	missense_variant	2	0	0	0	0	0	0	0	0	0	0	0	0	0	0	2	0	0	0	0	0	0	0	0	1
18	21119390	rs1173546215	A	G	gnomAD Exomes	PASS	NA	p.Phe947Ser	p.Phe947Ser	c.2840T>C	missense_variant	1	0	0	0	0	0	0	0	0	0	0	0	0	0	0	1	0	0	0	0	0	0	0	0	1
18	21119388	rs1261939149	C	T	gnomAD Exomes	PASS	NA	p.Asp948Asn	p.Asp948Asn	c.2842G>A	missense_variant	1	0	0	1	0	0	0	0	0	0	0	0	0	0	0	0	0	0	0	0	0	0	0	0	1
18	21119382	rs120074135	C	T	gnomAD Exomes	PASS	NA	p.Val950Met	p.Val950Met	c.2848G>A	missense_variant	3	0	0	1	0	0	0	0	0	0	0	0	0	0	0	2	0	0	0	0	0	0	0	0	0
18	21119381	rs1057517978	A	C	gnomAD Exomes	PASS	NA	p.Val950Gly	p.Val950Gly	c.2849T>G	missense_variant	2	0	0	0	0	0	0	0	0	0	0	0	0	0	0	2	0	0	0	0	0	0	0	0	1
18	21119379	rs781258738	T	C	gnomAD Exomes	PASS	NA	p.Lys951Glu	p.Lys951Glu	c.2851A>G	missense_variant	1	0	0	0	0	0	0	0	0	0	0	0	0	0	0	1	0	0	0	0	0	0	0	0	0
18	21119372	rs758470579	T	A	gnomAD Exomes	PASS	NA	p.Gln953Leu	p.Gln953Leu	c.2858A>T	missense_variant	1	0	0	0	0	0	0	0	0	0	0	0	0	0	0	1	0	0	0	0	0	0	0	0	0
18	21119372	rs758470579	T	C	gnomAD Exomes	PASS	NA	p.Gln953Arg	p.Gln953Arg	c.2858A>G	missense_variant	1	0	0	0	0	0	0	0	0	0	0	0	0	0	0	0	0	0	0	0	0	1	0	0	0
18	21119369	rs543206298	G	A	gnomAD Exomes,gnomAD Genomes	PASS	PASS	p.Ser954Leu	p.Ser954Leu	c.2861C>T	missense_variant	19	0	0	0	0	0	0	0	0	0	0	0	0	0	0	19	0	0	0	0	0	0	0	0	1
18	21119358	rs759826138	G	A	gnomAD Exomes	PASS	NA	p.Arg958Ter	p.Arg958Ter	c.2872C>T	stop_gained	1	0	0	0	0	0	1	0	0	0	0	0	0	0	0	0	0	0	0	0	0	0	0	0	1
18	21119357	rs120074132	C	T	gnomAD Exomes	PASS	NA	p.Arg958Gln	p.Arg958Gln	c.2873G>A	missense_variant	4	0	0	0	0	0	1	0	0	0	0	0	1	0	0	2	0	0	0	0	0	0	0	0	1
18	21119349	rs766770645	T	C	gnomAD Exomes	PASS	NA	p.Asn961Asp	p.Asn961Asp	c.2881A>G	missense_variant	1	0	0	0	0	0	0	0	0	0	0	0	0	0	0	1	0	0	0	0	0	0	0	0	1
18	21119348	rs34084984	T	C	gnomAD Exomes,gnomAD Genomes	PASS	PASS	p.Asn961Ser	p.Asn961Ser	c.2882A>G	missense_variant	318	2	0	295	2	0	11	0	0	0	0	0	0	0	0	7	0	0	3	0	0	2	0	0	0
18	21119346	rs1453113284	T	C	gnomAD Exomes	PASS	NA	p.Ile962Val	p.Ile962Val	c.2884A>G	missense_variant	1	0	0	0	0	0	1	0	0	0	0	0	0	0	0	0	0	0	0	0	0	0	0	0	0
18	21119327	rs773767253	T	C	gnomAD Exomes,gnomAD Genomes	PASS	PASS	p.Asn968Ser	p.Asn968Ser	c.2903A>G	missense_variant	5	0	0	2	0	0	0	0	0	0	0	0	1	0	0	2	0	0	0	0	0	0	0	0	1
18	21119321	rs761910746	G	A	gnomAD Exomes	PASS	NA	p.Ser970Leu	p.Ser970Leu	c.2909C>T	missense_variant	1	0	0	0	0	0	0	0	0	0	0	0	0	0	0	1	0	0	0	0	0	0	0	0	1
18	21119321	rs761910746	G	GAA	gnomAD Exomes	PASS	NA	p.Ser970PhefsTer14	p.Ser970PhefsTer14	c.2907_2908dupTT	frameshift_variant	1	0	0	1	0	0	0	0	0	0	0	0	0	0	0	0	0	0	0	0	0	0	0	0	1
18	21119318	rs1174215414	C	T	gnomAD Exomes	PASS	NA	c.2911+1G>A		c.2911+1G>A	splice_donor_variant	1	0	0	0	0	0	0	0	0	0	0	0	0	0	0	1	0	0	0	0	0	0	0	0	1
18	21118627	rs775346419	G	A	gnomAD Exomes	PASS	NA	p.Pro974Ser	p.Pro974Ser	c.2920C>T	missense_variant	2	0	0	0	0	0	0	0	0	0	0	0	0	0	0	1	0	0	1	0	0	0	0	0	0
18	21118621	rs769570326	A	C	gnomAD Exomes	PASS	NA	p.Cys976Gly	p.Cys976Gly	c.2926T>G	missense_variant	1	0	0	0	0	0	0	0	0	0	0	0	0	0	0	1	0	0	0	0	0	0	0	0	1
18	21118618	rs781154071	C	T	gnomAD Exomes	PASS	NA	p.Val977Ile	p.Val977Ile	c.2929G>A	missense_variant	5	0	0	0	0	0	2	0	0	0	0	0	0	0	0	2	0	0	1	0	0	0	0	0	0
18	21118615	rs28942108	G	A	gnomAD Exomes	PASS	NA	p.Arg978Cys	p.Arg978Cys	c.2932C>T	missense_variant	3	0	0	0	0	0	0	0	0	1	0	0	0	0	0	2	0	0	0	0	0	0	0	0	1
18	21118614	rs752728865	C	T	gnomAD Exomes,gnomAD Genomes	PASS	PASS	p.Arg978His	p.Arg978His	c.2933G>A	missense_variant	5	0	0	2	0	0	0	0	0	0	0	0	0	0	0	3	0	0	0	0	0	0	0	0	0
18	21118605		G	A	gnomAD Exomes	PASS	NA	p.Pro981Leu	p.Pro981Leu	c.2942C>T	missense_variant	1	0	0	0	0	0	0	0	0	0	0	0	0	0	0	0	0	0	1	0	0	0	0	0	1
18	21118596	rs755143457	G	A	gnomAD Exomes	PASS	NA	p.Pro984Leu	p.Pro984Leu	c.2951C>T	missense_variant	5	0	0	0	0	0	3	0	0	1	0	0	0	0	0	0	0	0	0	0	0	1	0	0	0
18	21118592	rs780043192	T	A	gnomAD Exomes	PASS	NA	p.Glu985Asp	p.Glu985Asp	c.2955A>T	missense_variant	1	0	0	0	0	0	0	0	0	0	0	0	0	0	0	0	0	0	0	0	0	1	0	0	0
18	21118591	rs1364834942	C	T	gnomAD Exomes	PASS	NA	p.Gly986Ser	p.Gly986Ser	c.2956G>A	missense_variant	3	0	0	0	0	0	0	0	0	0	0	0	0	0	0	3	0	0	0	0	0	0	0	0	1
18	21118588	rs969498640	T	G	gnomAD Exomes,gnomAD Genomes	PASS	PASS	p.Lys987Gln	p.Lys987Gln	c.2959A>C	missense_variant	4	0	0	1	0	0	0	0	0	0	0	0	0	0	0	3	0	0	0	0	0	0	0	0	0
18	21118574	rs201118975	C	A	gnomAD Exomes	PASS	NA	p.Gln991His	p.Gln991His	c.2973G>T	missense_variant	2	0	0	0	0	0	1	0	0	0	0	0	0	0	0	0	0	0	0	0	0	1	0	0	0
18	21118574	rs201118975	CT	C	gnomAD Exomes	PASS	NA	p.Gln991ArgfsTer6	p.Gln991ArgfsTer6	c.2972delA	frameshift_variant	2	0	0	0	0	0	0	0	0	0	0	0	0	0	0	2	0	0	0	0	0	0	0	0	1
18	21118574	rs201118975	C	G	gnomAD Exomes,gnomAD Genomes	PASS	PASS	p.Gln991His	p.Gln991His	c.2973G>C	missense_variant	3	0	0	3	0	0	0	0	0	0	0	0	0	0	0	0	0	0	0	0	0	0	0	0	0
18	21118573	rs80358254	C	A	gnomAD Exomes	PASS	NA	p.Gly992Trp	p.Gly992Trp	c.2974G>T	missense_variant	5	0	0	0	0	0	0	0	0	0	0	0	0	0	0	3	0	0	0	0	0	2	0	0	1
18	21118573	rs80358254	C	T	gnomAD Exomes	PASS	NA	p.Gly992Arg	p.Gly992Arg	c.2974G>A	missense_variant	4	0	0	0	0	0	0	0	0	0	0	0	0	0	0	3	0	0	0	0	0	1	0	0	1
18	21118573	rs80358254	C	G	gnomAD Exomes,gnomAD Genomes	PASS	PASS	p.Gly992Arg	p.Gly992Arg	c.2974G>C	missense_variant	12	0	0	1	0	0	0	0	0	0	0	0	0	0	0	4	0	0	0	0	0	7	0	0	1
18	21118573	rs80358254	CCT	C	gnomAD Exomes,gnomAD Genomes	PASS	PASS	p.Gln991ArgfsTer15	p.Gln991ArgfsTer15	c.2972_2973delAG	frameshift_variant	12	0	0	0	0	0	1	0	0	1	0	0	0	0	0	8	0	0	0	0	0	2	0	0	1
18	21118572	rs757534240	C	G	gnomAD Exomes	PASS	NA	p.Gly992Ala	p.Gly992Ala	c.2975G>C	missense_variant	1	0	0	0	0	0	0	0	0	0	0	0	0	0	0	1	0	0	0	0	0	0	0	0	1
18	21118569	rs752161114	C	T	gnomAD Exomes	PASS	NA	p.Gly993Glu	p.Gly993Glu	c.2978G>A	missense_variant	2	0	0	0	0	0	0	0	0	0	0	0	0	0	0	0	0	0	0	0	0	2	0	0	0
18	21118568	rs775915490	TC	T	gnomAD Exomes	PASS	NA	p.Gly993GlufsTer4	p.Gly993GlufsTer4	c.2978delG	frameshift_variant	1	0	0	0	0	0	0	0	0	0	0	0	0	0	0	1	0	0	0	0	0	0	0	0	1
18	21118561	rs984930721	T	G	gnomAD Exomes	PASS	NA	p.Met996Leu	p.Met996Leu	c.2986A>C	missense_variant	3	0	0	0	0	0	2	0	0	0	0	0	0	0	0	1	0	0	0	0	0	0	0	0	0
18	21118536	rs150334966	G	A	gnomAD Exomes,gnomAD Genomes	PASS	PASS	p.Ser1004Leu	p.Ser1004Leu	c.3011C>T	missense_variant	200	0	0	6	0	0	3	0	0	0	0	0	0	0	0	186	0	0	5	0	0	0	0	0	0
18	21118528	rs80358257	G	C	gnomAD Exomes,gnomAD Genomes	PASS	PASS	p.Pro1007Ala	p.Pro1007Ala	c.3019C>G	missense_variant	31	0	0	1	0	0	2	0	0	0	0	0	0	0	0	28	0	0	0	0	0	0	0	0	1
18	21118527	rs764789542	G	A	gnomAD Exomes	PASS	NA	p.Pro1007Leu	p.Pro1007Leu	c.3020C>T	missense_variant	1	0	0	0	0	0	0	0	0	0	0	0	0	0	0	0	0	0	0	0	0	1	0	0	1
18	21118516	rs770808201	A	T	gnomAD Exomes	PASS	NA	p.Cys1011Ser	p.Cys1011Ser	c.3031T>A	missense_variant	1	0	0	0	0	0	0	0	0	0	0	0	0	0	0	0	0	0	0	0	0	1	0	0	1
18	21118513		C	A	gnomAD Exomes	PASS	NA	p.Gly1012Cys	p.Gly1012Cys	c.3034G>T	missense_variant	1	0	0	1	0	0	0	0	0	0	0	0	0	0	0	0	0	0	0	0	0	0	0	0	1
18	21116841	rs771806960	C	A	gnomAD Exomes	PASS	NA	c.3042-1G>T		c.3042-1G>T	splice_acceptor_variant	1	0	0	0	0	0	0	0	0	0	0	0	0	0	0	0	0	0	0	0	0	1	0	0	1
18	21116838	rs761773567	C	A	gnomAD Exomes	PASS	NA	p.Gly1015Val	p.Gly1015Val	c.3044G>T	missense_variant	1	0	0	0	0	0	0	0	0	0	0	0	1	0	0	0	0	0	0	0	0	0	0	0	1
18	21116835	rs140211089	T	C	gnomAD Exomes	PASS	NA	p.His1016Arg	p.His1016Arg	c.3047A>G	missense_variant	1	0	0	1	0	0	0	0	0	0	0	0	0	0	0	0	0	0	0	0	0	0	0	0	1
18	21116830	rs146666146	C	T	gnomAD Exomes,gnomAD Genomes	PASS	PASS	p.Ala1018Thr	p.Ala1018Thr	c.3052G>A	missense_variant	6	0	0	0	0	0	0	0	0	0	0	0	0	0	0	6	0	0	0	0	0	0	0	0	1
18	21116826	rs781261962	T	C	gnomAD Exomes	PASS	NA	p.Tyr1019Cys	p.Tyr1019Cys	c.3056A>G	missense_variant	2	0	0	0	0	0	0	0	0	0	0	0	0	0	0	2	0	0	0	0	0	0	0	0	1
18	21116823	rs374719153	C	T	gnomAD Exomes	PASS	NA	p.Ser1020Asn	p.Ser1020Asn	c.3059G>A	missense_variant	1	0	0	0	0	0	1	0	0	0	0	0	0	0	0	0	0	0	0	0	0	0	0	0	0
18	21116823	rs374719153	C	G	gnomAD Exomes,gnomAD Genomes	PASS	PASS	p.Ser1020Thr	p.Ser1020Thr	c.3059G>C	missense_variant	4	0	0	4	0	0	0	0	0	0	0	0	0	0	0	0	0	0	0	0	0	0	0	0	1
18	21116797	rs1274484561	GGC	G	gnomAD Exomes	PASS	NA	p.Gly1028AlafsTer22	p.Gly1028AlafsTer22	c.3083_3084delGC	frameshift_variant	1	0	0	0	0	0	0	0	0	0	0	0	0	0	0	1	0	0	0	0	0	0	0	0	1
18	21116796	rs747201863	T	C	gnomAD Exomes	PASS	NA	p.His1029Arg	p.His1029Arg	c.3086A>G	missense_variant	4	0	0	0	0	0	0	0	0	0	0	0	4	0	0	0	0	0	0	0	0	0	0	0	0
18	21116796	rs747201863	T	A	gnomAD Exomes	PASS	NA	p.His1029Leu	p.His1029Leu	c.3086A>T	missense_variant	3	0	0	0	0	0	0	0	0	0	0	0	0	0	0	3	0	0	0	0	0	0	0	0	0
18	21116785	rs758802425	C	T	gnomAD Exomes	PASS	NA	p.Val1033Ile	p.Val1033Ile	c.3097G>A	missense_variant	1	0	0	0	0	0	0	0	0	0	0	0	0	0	0	1	0	0	0	0	0	0	0	0	0
18	21116778	rs28942107	G	A	gnomAD Exomes	PASS	NA	p.Ala1035Val	p.Ala1035Val	c.3104C>T	missense_variant	2	0	0	0	0	0	0	0	0	0	0	0	0	0	0	0	0	0	2	0	0	0	0	0	1
18	21116752	rs767343173	C	T	gnomAD Exomes,gnomAD Genomes	PASS	PASS	p.Val1044Met	p.Val1044Met	c.3130G>A	missense_variant	13	0	0	0	0	0	1	0	0	0	0	0	11	0	0	0	0	0	1	0	0	0	0	0	1
18	21116746	rs1446718670	G	T	gnomAD Exomes	PASS	NA	p.Gln1046Lys	p.Gln1046Lys	c.3136C>A	missense_variant	1	0	0	0	0	0	0	0	0	0	0	0	0	0	0	1	0	0	0	0	0	0	0	0	0
18	21116744	rs1385614579	C	A	gnomAD Exomes	PASS	NA	p.Gln1046His	p.Gln1046His	c.3138G>T	missense_variant	1	0	0	0	0	0	0	0	0	0	0	0	0	0	0	1	0	0	0	0	0	0	0	0	1
18	21116722	rs80358258	C	T	gnomAD Exomes	PASS	NA	p.Ala1054Thr	p.Ala1054Thr	c.3160G>A	missense_variant	2	0	0	0	0	0	0	0	0	1	0	0	0	0	0	0	0	0	0	0	0	1	0	0	1
18	21116719	rs776593644	G	T	gnomAD Exomes	PASS	NA	p.Leu1055Met	p.Leu1055Met	c.3163C>A	missense_variant	3	0	0	0	0	0	0	0	0	0	0	0	0	0	0	3	0	0	0	0	0	0	0	0	0
18	21116713	rs1224211915	T	G	gnomAD Exomes	PASS	NA	p.Lys1057Gln	p.Lys1057Gln	c.3169A>C	missense_variant	1	0	0	0	0	0	0	0	0	0	0	0	0	0	0	1	0	0	0	0	0	0	0	0	0
18	21116706	rs771000314	C	T	gnomAD Exomes,gnomAD Genomes	PASS	PASS	p.Arg1059Gln	p.Arg1059Gln	c.3176G>A	missense_variant	7	0	0	0	0	0	0	0	0	5	0	0	1	0	0	1	0	0	0	0	0	0	0	0	1
18	21116701		T	C	gnomAD Exomes	PASS	NA	p.Ile1061Val	p.Ile1061Val	c.3181A>G	missense_variant	1	0	0	0	0	0	0	0	0	0	0	0	0	0	0	1	0	0	0	0	0	0	0	0	0
18	21116701		TAA	T	gnomAD Exomes	PASS	NA	p.Leu1060HisfsTer4	p.Leu1060HisfsTer4	c.3179_3180delTT	frameshift_variant	1	0	0	0	0	0	0	0	0	0	0	0	0	0	0	1	0	0	0	0	0	0	0	0	1
18	21116700	rs80358259	A	G	gnomAD Exomes,gnomAD Genomes	PASS	PASS	p.Ile1061Thr	p.Ile1061Thr	c.3182T>C	missense_variant	51	0	0	2	0	0	5	0	0	0	0	0	0	0	0	44	0	0	0	0	0	0	0	0	1
18	21116699	rs967206412	T	C	gnomAD Exomes	PASS	NA	p.Ile1061Met	p.Ile1061Met	c.3183A>G	missense_variant	1	0	0	0	0	0	1	0	0	0	0	0	0	0	0	0	0	0	0	0	0	0	0	0	1
18	21116685	rs772622214	G	T	gnomAD Exomes	PASS	NA	p.Thr1066Asn	p.Thr1066Asn	c.3197C>A	missense_variant	2	0	0	0	0	0	2	0	0	0	0	0	0	0	0	0	0	0	0	0	0	0	0	0	1
18	21116683	rs779353327	C	T	gnomAD Exomes,gnomAD Genomes	PASS	PASS	p.Glu1067Lys	p.Glu1067Lys	c.3199G>A	missense_variant	17	0	0	1	0	0	12	0	0	0	0	0	0	0	0	4	0	0	0	0	0	0	0	0	0
18	21116679	rs754323286	G	A	gnomAD Exomes	PASS	NA	p.Thr1068Ile	p.Thr1068Ile	c.3203C>T	missense_variant	14	0	0	0	0	0	0	0	0	0	0	0	0	0	0	13	0	0	1	0	0	0	0	0	1
18	21116679	rs754323286	G	C	gnomAD Exomes	PASS	NA	p.Thr1068Ser	p.Thr1068Ser	c.3203C>G	missense_variant	1	0	0	1	0	0	0	0	0	0	0	0	0	0	0	0	0	0	0	0	0	0	0	0	0
18	21116671	rs1426778680	T	G	gnomAD Exomes	PASS	NA	p.Ile1071Leu	p.Ile1071Leu	c.3211A>C	missense_variant	1	0	0	0	0	0	0	0	0	0	0	0	0	0	0	0	0	0	0	0	0	1	0	0	0
18	21116667	rs1366505622	T	C	gnomAD Exomes	PASS	NA	p.Asn1072Ser	p.Asn1072Ser	c.3215A>G	missense_variant	1	0	0	0	0	0	0	0	0	0	0	0	0	0	0	0	0	0	0	0	0	1	0	0	0
18	21116665	rs141440861	C	T	gnomAD Exomes,gnomAD Genomes	PASS	PASS	p.Gly1073Ser	p.Gly1073Ser	c.3217G>A	missense_variant	320	1	0	7	0	0	4	0	0	0	0	0	0	0	0	296	1	0	13	0	0	0	0	0	0
18	21116653	rs750095738	G	A	gnomAD Exomes	PASS	NA	p.Arg1077Ter	p.Arg1077Ter	c.3229C>T	stop_gained	1	0	0	0	0	0	1	0	0	0	0	0	0	0	0	0	0	0	0	0	0	0	0	0	1
18	21116652	rs534280005	C	T	gnomAD Exomes	PASS	NA	p.Arg1077Gln	p.Arg1077Gln	c.3230G>A	missense_variant	4	0	0	1	0	0	0	0	0	0	0	0	0	0	0	2	0	0	0	0	0	1	0	0	0
18	21116650	rs761667445	C	T	gnomAD Exomes	PASS	NA	p.Val1078Ile	p.Val1078Ile	c.3232G>A	missense_variant	1	0	0	0	0	0	0	0	0	0	0	0	0	0	0	0	0	0	0	0	0	1	0	0	1
18	21116639	rs751365149	G	C	gnomAD Exomes	PASS	NA	p.Tyr1081Ter	p.Tyr1081Ter	c.3243C>G	stop_gained	1	0	0	0	0	0	0	0	0	0	0	0	0	0	0	0	0	0	1	0	0	0	0	0	1
18	21115666	rs886042268	T	C	gnomAD Exomes	PASS	NA	c.3246-2A>G		c.3246-2A>G	splice_acceptor_variant	1	0	0	0	0	0	1	0	0	0	0	0	0	0	0	0	0	0	0	0	0	0	0	0	1
18	21115664	rs761952957	A	T	gnomAD Exomes	PASS	NA	p.Ser1082Arg	p.Ser1082Arg	c.3246T>A	missense_variant	1	0	0	0	0	0	0	0	0	0	0	0	0	0	0	0	0	0	0	0	0	1	0	0	1
18	21115659	rs1364421307	AAC	A	gnomAD Exomes	PASS	NA	p.Phe1084LeufsTer12	p.Phe1084LeufsTer12	c.3249_3250delGT	frameshift_variant	1	0	0	0	0	0	0	0	0	0	0	0	0	0	0	1	0	0	0	0	0	0	0	0	1
18	21115645	rs374526072	C	T	gnomAD Exomes	PASS	NA	p.Glu1089Lys	p.Glu1089Lys	c.3265G>A	missense_variant	1	0	0	0	0	0	0	0	0	0	0	0	0	0	0	1	0	0	0	0	0	0	0	0	1
18	21115629	rs1338658857	A	G	gnomAD Exomes	PASS	NA	p.Ile1094Thr	p.Ile1094Thr	c.3281T>C	missense_variant	1	0	0	0	0	0	0	0	0	0	0	0	0	0	0	0	0	0	0	0	0	1	0	0	1
18	21115626	rs749812002	A	G	gnomAD Exomes,gnomAD Genomes	PASS	PASS	p.Ile1095Thr	p.Ile1095Thr	c.3284T>C	missense_variant	4	0	0	1	0	0	0	0	0	0	0	0	0	0	0	3	0	0	0	0	0	0	0	0	0
18	21115621	rs758829443	C	T	gnomAD Exomes	PASS	NA	p.Asp1097Asn	p.Asp1097Asn	c.3289G>A	missense_variant	1	0	0	0	0	0	0	0	0	0	0	0	0	0	0	0	0	0	0	0	0	1	0	0	1
18	21115620	rs1429928394	T	C	gnomAD Exomes	PASS	NA	p.Asp1097Gly	p.Asp1097Gly	c.3290A>G	missense_variant	1	0	0	0	0	0	0	0	0	0	0	0	1	0	0	0	0	0	0	0	0	0	0	0	1
18	21115618	rs770186799	T	C	gnomAD Exomes	PASS	NA	p.Thr1098Ala	p.Thr1098Ala	c.3292A>G	missense_variant	1	0	0	0	0	0	1	0	0	0	0	0	0	0	0	0	0	0	0	0	0	0	0	0	0
18	21115615	rs753064951	T	C	gnomAD Exomes	PASS	NA	p.Ile1099Val	p.Ile1099Val	c.3295A>G	missense_variant	2	0	0	0	0	0	1	0	0	0	0	0	0	0	0	1	0	0	0	0	0	0	0	0	0
18	21115606	rs1206085133	G	A	gnomAD Exomes	PASS	NA	p.Leu1102Phe	p.Leu1102Phe	c.3304C>T	missense_variant	1	0	0	0	0	0	0	0	0	0	0	0	0	0	0	1	0	0	0	0	0	0	0	0	1
18	21115588	rs752676141	C	T	gnomAD Exomes,gnomAD Genomes	PASS	PASS	p.Ala1108Thr	p.Ala1108Thr	c.3322G>A	missense_variant	4	1	0	0	0	0	0	0	0	0	0	0	0	0	0	0	0	0	0	0	0	4	1	0	1
18	21115587	rs765146280	G	A	gnomAD Exomes	PASS	NA	p.Ala1108Val	p.Ala1108Val	c.3323C>T	missense_variant	2	0	0	0	0	0	1	0	0	0	0	0	0	0	0	1	0	0	0	0	0	0	0	0	1
18	21115582	rs753725948	A	G	gnomAD Exomes	PASS	NA	p.Phe1110Leu	p.Phe1110Leu	c.3328T>C	missense_variant	2	0	0	0	0	0	0	0	0	0	0	0	0	0	0	2	0	0	0	0	0	0	0	0	1
18	21115568	rs762147196	C	T	gnomAD Exomes	PASS	NA	p.Met1114Ile	p.Met1114Ile	c.3342G>A	missense_variant	1	0	0	1	0	0	0	0	0	0	0	0	0	0	0	0	0	0	0	0	0	0	0	0	0
18	21115567	rs34226296	C	T	gnomAD Exomes	PASS	NA	p.Val1115Ile	p.Val1115Ile	c.3343G>A	missense_variant	1	0	0	0	0	0	0	0	0	0	0	0	0	0	0	1	0	0	0	0	0	0	0	0	0
18	21115567	rs34226296	C	A	gnomAD Exomes,gnomAD Genomes	PASS	PASS	p.Val1115Phe	p.Val1115Phe	c.3343G>T	missense_variant	257	0	0	245	0	0	10	0	0	0	0	0	0	0	0	1	0	0	1	0	0	0	0	0	0
18	21115566	rs1032965504	A	G	gnomAD Exomes	PASS	NA	p.Val1115Ala	p.Val1115Ala	c.3344T>C	missense_variant	1	0	0	1	0	0	0	0	0	0	0	0	0	0	0	0	0	0	0	0	0	0	0	0	1
18	21115564	rs1169342005	G	C	gnomAD Exomes	PASS	NA	p.Leu1116Val	p.Leu1116Val	c.3346C>G	missense_variant	1	0	0	0	0	0	0	0	0	0	0	0	0	0	0	1	0	0	0	0	0	0	0	0	1
18	21115558	rs1447323678	C	T	gnomAD Exomes	PASS	NA	p.Gly1118Ser	p.Gly1118Ser	c.3352G>A	missense_variant	1	0	0	0	0	0	0	0	0	0	0	0	1	0	0	0	0	0	0	0	0	0	0	0	1
18	21115555	rs1388678989	A	G	gnomAD Exomes	PASS	NA	p.Cys1119Arg	p.Cys1119Arg	c.3355T>C	missense_variant	1	0	0	0	0	0	0	0	0	0	0	0	0	0	0	1	0	0	0	0	0	0	0	0	1
18	21115549	rs763005889	G	T	gnomAD Exomes	PASS	NA	p.Leu1121Ile	p.Leu1121Ile	c.3361C>A	missense_variant	3	0	0	0	0	0	0	0	0	0	0	0	3	0	0	0	0	0	0	0	0	0	0	0	0
18	21115546	rs148571882	A	G	gnomAD Exomes,gnomAD Genomes	PASS	PASS	p.Trp1122Arg	p.Trp1122Arg	c.3364T>C	missense_variant	2	0	0	2	0	0	0	0	0	0	0	0	0	0	0	0	0	0	0	0	0	0	0	0	1
18	21115537	rs770247765	C	A	gnomAD Exomes	PASS	NA	p.Val1125Phe	p.Val1125Phe	c.3373G>T	missense_variant	9	0	0	0	0	0	0	0	0	0	0	0	0	0	0	0	0	0	0	0	0	9	0	0	1
18	21115531	rs770515099	T	C	gnomAD Exomes	PASS	NA	p.Met1127Val	p.Met1127Val	c.3379A>G	missense_variant	2	0	0	0	0	0	0	0	0	0	0	0	0	0	0	1	0	0	0	0	0	1	0	0	0
18	21115516	rs1046046139	C	T	gnomAD Exomes,gnomAD Genomes	PASS	PASS	p.Ala1132Thr	p.Ala1132Thr	c.3394G>A	missense_variant	6	0	0	2	0	0	2	0	0	0	0	0	1	0	0	1	0	0	0	0	0	0	0	0	0
18	21115515	rs1381881320	G	A	gnomAD Exomes	PASS	NA	p.Ala1132Val	p.Ala1132Val	c.3395C>T	missense_variant	1	0	0	0	0	0	0	0	0	0	0	0	0	0	0	0	0	0	0	0	0	1	0	0	0
18	21115510	rs1310517469	C	A	gnomAD Exomes	PASS	NA	p.Val1134Phe	p.Val1134Phe	c.3400G>T	missense_variant	1	0	0	0	0	0	0	0	0	0	0	0	0	0	0	1	0	0	0	0	0	0	0	0	1
18	21115499	rs768299417	G	GT	gnomAD Exomes	PASS	NA	p.Asn1137LysfsTer121	p.Asn1137LysfsTer121	c.3410dupA	frameshift_variant	1	0	0	0	0	0	0	0	0	0	0	0	0	0	0	1	0	0	0	0	0	0	0	0	1
18	21115498	rs747660236	T	A	gnomAD Exomes	PASS	NA	p.Met1138Leu	p.Met1138Leu	c.3412A>T	missense_variant	1	0	0	0	0	0	0	0	0	0	0	0	0	0	0	1	0	0	0	0	0	0	0	0	0
18	21115488	rs144725473	A	C	gnomAD Exomes	PASS	NA	p.Val1141Gly	p.Val1141Gly	c.3422T>G	missense_variant	1	0	0	0	0	0	0	0	0	0	0	0	0	0	0	1	0	0	0	0	0	0	0	0	1
18	21115485	rs778878523	A	G	gnomAD Exomes	PASS	NA	p.Met1142Thr	p.Met1142Thr	c.3425T>C	missense_variant	1	0	0	0	0	0	0	0	0	0	0	0	0	0	0	1	0	0	0	0	0	0	0	0	1
18	21115484	rs1165786597	C	T	gnomAD Exomes	PASS	NA	p.Met1142Ile	p.Met1142Ile	c.3426G>A	missense_variant	1	0	0	0	0	0	0	0	0	0	0	0	0	0	0	0	0	0	0	0	0	1	0	0	1
18	21115475	rs753637056	C	T	gnomAD Exomes	PASS	NA	p.Trp1145Ter	p.Trp1145Ter	c.3435G>A	stop_gained	3	0	0	0	0	0	0	0	0	0	0	0	0	0	0	3	0	0	0	0	0	0	0	0	1
18	21115474	rs780006718	C	T	gnomAD Exomes,gnomAD Genomes	PASS	PASS	p.Gly1146Ser	p.Gly1146Ser	c.3436G>A	missense_variant	5	0	0	5	0	0	0	0	0	0	0	0	0	0	0	0	0	0	0	0	0	0	0	0	0
18	21115466	rs764277503	A	C	gnomAD Exomes	PASS	NA	p.Ser1148Arg	p.Ser1148Arg	c.3444T>G	missense_variant	1	0	0	0	0	0	0	0	0	0	0	0	0	0	0	1	0	0	0	0	0	0	0	0	1
18	21115460	rs34715591	G	T	gnomAD Exomes	PASS	NA	p.Asn1150Lys	p.Asn1150Lys	c.3450C>A	missense_variant	1	0	0	0	0	0	0	0	0	0	0	0	0	0	0	1	0	0	0	0	0	0	0	0	1
18	21115459	rs765729815	C	T	gnomAD Exomes,gnomAD Genomes	PASS	PASS	p.Ala1151Thr	p.Ala1151Thr	c.3451G>A	missense_variant	1	0	0	0	0	0	0	0	0	0	0	0	0	0	0	0	0	0	0	0	0	1	0	0	1
18	21115456	rs1355421531	C	T	gnomAD Exomes	PASS	NA	p.Val1152Ile	p.Val1152Ile	c.3454G>A	missense_variant	1	0	0	0	0	0	0	0	0	0	0	0	0	0	0	1	0	0	0	0	0	0	0	0	0
18	21115451	rs1263493813	G	GGA	gnomAD Exomes	PASS	NA	p.Leu1154ProfsTer6	p.Leu1154ProfsTer6	c.3457_3458dupTC	frameshift_variant	1	0	0	0	0	0	0	0	0	0	0	0	0	0	0	1	0	0	0	0	0	0	0	0	1
18	21115447	rs760052578	C	T	gnomAD Exomes	PASS	NA	p.Val1155Ile	p.Val1155Ile	c.3463G>A	missense_variant	1	0	0	1	0	0	0	0	0	0	0	0	0	0	0	0	0	0	0	0	0	0	0	0	1
18	21115444	rs776916624	T	C	gnomAD Exomes	PASS	NA	p.Asn1156Asp	p.Asn1156Asp	c.3466A>G	missense_variant	1	0	0	0	0	0	0	0	0	0	0	0	0	0	0	0	0	0	0	0	0	1	0	0	1
18	21115443	rs28942105	T	C	gnomAD Exomes	PASS	NA	p.Asn1156Ser	p.Asn1156Ser	c.3467A>G	missense_variant	5	0	0	0	0	0	0	0	0	0	0	0	0	0	0	4	0	0	0	0	0	1	0	0	1
18	21115432	rs1405889589	C	A	gnomAD Exomes	PASS	NA	c.3477+1G>T		c.3477+1G>T	splice_donor_variant	1	0	0	0	0	0	0	0	0	0	0	0	0	0	0	1	0	0	0	0	0	0	0	0	1
18	21114508	rs748862167	C	A	gnomAD Exomes	PASS	NA	p.Val1165Leu	p.Val1165Leu	c.3493G>T	missense_variant	1	0	0	0	0	0	0	0	0	0	0	0	1	0	0	0	0	0	0	0	0	0	0	0	1
18	21114508	rs748862167	C	T	gnomAD Exomes,gnomAD Genomes	PASS	PASS	p.Val1165Met	p.Val1165Met	c.3493G>A	missense_variant	1	0	0	0	0	0	0	0	0	0	0	0	0	0	0	1	0	0	0	0	0	0	0	0	1
18	21114490	rs1342367428	T	C	gnomAD Exomes	PASS	NA	p.Ile1171Val	p.Ile1171Val	c.3511A>G	missense_variant	1	0	0	0	0	0	0	0	0	0	0	0	0	0	0	1	0	0	0	0	0	0	0	0	0
18	21114474	rs558264503	G	A	gnomAD Exomes,gnomAD Genomes	PASS	PASS	p.Thr1176Met	p.Thr1176Met	c.3527C>T	missense_variant	14	0	0	0	0	0	1	0	0	1	0	0	8	0	0	1	0	0	0	0	0	3	0	0	1
18	21114466	rs61731969	T	C	gnomAD Exomes,gnomAD Genomes	PASS	PASS	p.Met1179Val	p.Met1179Val	c.3535A>G	missense_variant	386	5	0	351	5	0	27	0	0	0	0	0	0	0	0	4	0	0	3	0	0	1	0	0	0
18	21114462	rs1400273626	T	C	gnomAD Exomes	PASS	NA	p.Lys1180Arg	p.Lys1180Arg	c.3539A>G	missense_variant	2	0	0	0	0	0	0	0	0	0	0	0	0	0	0	2	0	0	0	0	0	0	0	0	0
18	21114460	rs1169900185	C	T	gnomAD Exomes	PASS	NA	p.Gly1181Ser	p.Gly1181Ser	c.3541G>A	missense_variant	1	0	0	0	0	0	0	0	0	0	0	0	0	0	0	0	0	0	0	0	0	1	0	0	0
18	21114456	rs1462723069	C	T	gnomAD Exomes	PASS	NA	p.Ser1182Asn	p.Ser1182Asn	c.3545G>A	missense_variant	2	0	0	0	0	0	1	0	0	0	0	0	0	0	0	1	0	0	0	0	0	0	0	0	0
18	21114454	rs755029556	G	A	gnomAD Exomes,gnomAD Genomes	PASS	PASS	p.Arg1183Cys	p.Arg1183Cys	c.3547C>T	missense_variant	4	0	0	0	0	0	0	0	0	0	0	0	1	0	0	2	0	0	0	0	0	1	0	0	1
18	21114453	rs148035987	C	T	gnomAD Exomes,gnomAD Genomes	PASS	PASS	p.Arg1183His	p.Arg1183His	c.3548G>A	missense_variant	27	0	0	23	0	0	3	0	0	0	0	0	0	0	0	1	0	0	0	0	0	0	0	0	1
18	21114451	rs767795351	C	T	gnomAD Exomes,gnomAD Genomes	PASS	PASS	p.Val1184Met	p.Val1184Met	c.3550G>A	missense_variant	10	0	0	0	0	0	0	0	0	0	0	0	0	0	0	7	0	0	0	0	0	3	0	0	1
18	21114448	rs750739947	C	T	gnomAD Exomes	PASS	NA	p.Glu1185Lys	p.Glu1185Lys	c.3553G>A	missense_variant	1	0	0	0	0	0	0	0	0	0	0	0	0	0	0	0	0	0	0	0	0	1	0	0	0
18	21114445	rs145297180	G	A	gnomAD Exomes,gnomAD Genomes	PASS	PASS	p.Arg1186Cys	p.Arg1186Cys	c.3556C>T	missense_variant	6	0	0	0	0	0	0	0	0	0	0	0	0	0	0	5	0	0	0	0	0	1	0	0	1
18	21114444	rs200444084	C	T	gnomAD Exomes,gnomAD Genomes	PASS	PASS	p.Arg1186His	p.Arg1186His	c.3557G>A	missense_variant	6	0	0	2	0	0	1	0	0	0	0	0	1	0	0	2	0	0	1	0	0	0	0	0	1
18	21114442	rs762517273	C	T	gnomAD Exomes,gnomAD Genomes	PASS	PASS	p.Ala1187Thr	p.Ala1187Thr	c.3559G>A	missense_variant	16	0	0	0	0	0	6	0	0	0	0	0	0	0	0	8	0	0	0	0	0	2	0	0	1
18	21114441	rs113371321	G	A	gnomAD Exomes,gnomAD Genomes	PASS	PASS	p.Ala1187Val	p.Ala1187Val	c.3560C>T	missense_variant	30	0	0	0	0	0	16	0	0	0	0	0	1	0	0	4	0	0	3	0	0	6	0	0	1
18	21114439	rs776701050	C	T	gnomAD Exomes	PASS	NA	p.Glu1188Lys	p.Glu1188Lys	c.3562G>A	missense_variant	1	0	0	0	0	0	1	0	0	0	0	0	0	0	0	0	0	0	0	0	0	0	0	0	0
18	21114439	rs776701050	C	A	gnomAD Exomes	PASS	NA	p.Glu1188Ter	p.Glu1188Ter	c.3562G>T	stop_gained	3	0	0	0	0	0	0	0	0	0	0	0	0	0	0	3	0	0	0	0	0	0	0	0	1
18	21114439	rs776701050	C	G	gnomAD Exomes	PASS	NA	p.Glu1188Gln	p.Glu1188Gln	c.3562G>C	missense_variant	2	0	0	0	0	0	0	0	0	0	0	0	0	0	0	2	0	0	0	0	0	0	0	0	0
18	21114438	rs758231839	TC	T	gnomAD Exomes	PASS	NA	p.Glu1188LysfsTer54	p.Glu1188LysfsTer54	c.3562delG	frameshift_variant	1	0	0	0	0	0	0	0	0	0	0	0	0	0	0	1	0	0	0	0	0	0	0	0	1
18	21114435	rs369098773	T	C	gnomAD Exomes	PASS	NA	p.Glu1189Gly	p.Glu1189Gly	c.3566A>G	missense_variant	5	0	0	0	0	0	0	0	0	0	0	0	0	0	0	5	0	0	0	0	0	0	0	0	1
18	21114433	rs746872141	C	A	gnomAD Exomes	PASS	NA	p.Ala1190Ser	p.Ala1190Ser	c.3568G>T	missense_variant	1	0	0	0	0	0	0	0	0	1	0	0	0	0	0	0	0	0	0	0	0	0	0	0	1
18	21114432	rs755225682	G	A	gnomAD Exomes	PASS	NA	p.Ala1190Val	p.Ala1190Val	c.3569C>T	missense_variant	1	0	0	0	0	0	0	0	0	1	0	0	0	0	0	0	0	0	0	0	0	0	0	0	1
18	21114432	rs755225682	G	C	gnomAD Exomes	PASS	NA	p.Ala1190Gly	p.Ala1190Gly	c.3569C>G	missense_variant	1	0	0	0	0	0	0	0	0	0	0	0	0	0	0	1	0	0	0	0	0	0	0	0	1
18	21114427	rs750323164	C	T	gnomAD Exomes	PASS	NA	p.Ala1192Thr	p.Ala1192Thr	c.3574G>A	missense_variant	1	0	0	0	0	0	0	0	0	0	0	0	0	0	0	0	0	0	0	0	0	1	0	0	0
18	21114427	rs750323164	C	CAAGT	gnomAD Exomes,gnomAD Genomes	PASS	PASS	p.Ala1192ThrfsTer67	p.Ala1192ThrfsTer67	c.3570_3573dupACTT	frameshift_variant	3	0	0	0	0	0	0	0	0	0	0	0	0	0	0	3	0	0	0	0	0	0	0	0	1
18	21114424	rs375309094	G	A	gnomAD Exomes	PASS	NA	p.His1193Tyr	p.His1193Tyr	c.3577C>T	missense_variant	1	0	0	0	0	0	0	0	0	0	0	0	0	0	0	1	0	0	0	0	0	0	0	0	0
18	21114421	rs780120393	T	C	gnomAD Exomes	PASS	NA	p.Met1194Val	p.Met1194Val	c.3580A>G	missense_variant	7	0	0	0	0	0	4	0	0	0	0	0	0	0	0	2	0	0	0	0	0	1	0	0	1
18	21114420	rs1162557536	A	G	gnomAD Exomes	PASS	NA	p.Met1194Thr	p.Met1194Thr	c.3581T>C	missense_variant	1	0	0	0	0	0	0	0	0	0	0	0	0	0	0	1	0	0	0	0	0	0	0	0	1
18	21114411	rs1234099104	G	T	gnomAD Exomes	PASS	NA	p.Ser1197Tyr	p.Ser1197Tyr	c.3590C>A	missense_variant	1	0	0	0	0	0	0	0	0	0	0	0	1	0	0	0	0	0	0	0	0	0	0	0	1
18	21114409	rs786200877	C	T	gnomAD Exomes,gnomAD Genomes	PASS	PASS	c.3591+1G>A		c.3591+1G>A	splice_donor_variant	3	0	0	0	0	0	0	0	0	0	0	0	0	0	0	3	0	0	0	0	0	0	0	0	1
18	21113463	rs778290511	G	C	gnomAD Exomes	PASS	NA	p.Leu1204Val	p.Leu1204Val	c.3610C>G	missense_variant	2	0	0	0	0	0	0	0	0	0	0	0	0	0	0	0	0	0	0	0	0	2	0	0	1
18	21113459	rs758902805	G	T	gnomAD Exomes	PASS	NA	p.Thr1205Lys	p.Thr1205Lys	c.3614C>A	missense_variant	2	0	0	0	0	0	0	0	0	0	0	0	0	0	0	2	0	0	0	0	0	0	0	0	1
18	21113458	rs912700776	TGTAA	T	gnomAD Exomes	PASS	NA	p.Leu1204GlnfsTer37	p.Leu1204GlnfsTer37	c.3611_3614delTTAC	frameshift_variant	3	0	0	0	0	0	0	0	0	0	0	0	0	0	0	3	0	0	0	0	0	0	0	0	1
18	21113454	rs140827681	AT	A	gnomAD Exomes	PASS	NA	p.Lys1206AsnfsTer36	p.Lys1206AsnfsTer36	c.3618delA	frameshift_variant	1	0	0	0	0	0	0	0	0	0	0	0	1	0	0	0	0	0	0	0	0	0	0	0	1
18	21113454	rs140827681	A	G	gnomAD Exomes	PASS	NA	p.Phe1207Leu	p.Phe1207Leu	c.3619T>C	missense_variant	1	0	0	1	0	0	0	0	0	0	0	0	0	0	0	0	0	0	0	0	0	0	0	0	1
18	21113453	rs764991360	A	G	gnomAD Exomes	PASS	NA	p.Phe1207Ser	p.Phe1207Ser	c.3620T>C	missense_variant	3	0	0	0	0	0	0	0	0	0	0	0	0	0	0	3	0	0	0	0	0	0	0	0	1
18	21113443	rs1178040336	A	C	gnomAD Exomes,gnomAD Genomes	PASS	PASS	p.Ile1210Met	p.Ile1210Met	c.3630T>G	missense_variant	3	0	0	0	0	0	3	0	0	0	0	0	0	0	0	0	0	0	0	0	0	0	0	0	1
18	21113439	rs753419933	C	A	gnomAD Exomes	PASS	NA	p.Val1212Leu	p.Val1212Leu	c.3634G>T	missense_variant	4	0	0	0	0	0	0	0	0	0	0	0	4	0	0	0	0	0	0	0	0	0	0	0	1
18	21113436	rs766178353	A	C	gnomAD Exomes,gnomAD Genomes	PASS	PASS	p.Leu1213Val	p.Leu1213Val	c.3637T>G	missense_variant	1	0	0	0	0	0	0	0	0	0	0	0	0	0	0	0	0	0	0	0	0	1	0	0	1
18	21113423	rs1250338527	T	A	gnomAD Exomes	PASS	NA	p.Lys1217Ile	p.Lys1217Ile	c.3650A>T	missense_variant	1	0	0	0	0	0	0	0	0	0	0	0	0	0	0	0	0	0	0	0	0	1	0	0	1
18	21113411	rs1266315135	A	T	gnomAD Exomes	PASS	NA	p.Phe1221Tyr	p.Phe1221Tyr	c.3662T>A	missense_variant	1	0	0	0	0	0	1	0	0	0	0	0	0	0	0	0	0	0	0	0	0	0	0	0	1
18	21113406	rs368658600	T	C	gnomAD Exomes,gnomAD Genomes	PASS	PASS	p.Ile1223Val	p.Ile1223Val	c.3667A>G	missense_variant	12	0	0	3	0	0	0	0	0	0	0	0	0	0	0	8	0	0	1	0	0	0	0	0	0
18	21113405	rs1312929475	A	G	gnomAD Exomes	PASS	NA	p.Ile1223Thr	p.Ile1223Thr	c.3668T>C	missense_variant	2	0	0	0	0	0	2	0	0	0	0	0	0	0	0	0	0	0	0	0	0	0	0	0	1
18	21113400	rs1300869996	A	C	gnomAD Exomes	PASS	NA	p.Tyr1225Asp	p.Tyr1225Asp	c.3673T>G	missense_variant	1	0	0	0	0	0	1	0	0	0	0	0	0	0	0	0	0	0	0	0	0	0	0	0	1
18	21113384	rs374150662	A	G	gnomAD Exomes	PASS	NA	p.Leu1230Ser	p.Leu1230Ser	c.3689T>C	missense_variant	6	0	0	0	0	0	0	0	0	0	0	0	0	0	0	6	0	0	0	0	0	0	0	0	1
18	21113366	rs761653115	C	T	gnomAD Exomes	PASS	NA	p.Gly1236Glu	p.Gly1236Glu	c.3707G>A	missense_variant	3	0	0	0	0	0	0	0	0	0	0	0	0	0	0	3	0	0	0	0	0	0	0	0	1
18	21113364	rs775550233	C	T	gnomAD Exomes	PASS	NA	p.Ala1237Thr	p.Ala1237Thr	c.3709G>A	missense_variant	1	0	0	0	0	0	0	0	0	0	0	0	0	0	0	0	0	0	0	0	0	1	0	0	1
18	21113355	rs745892286	C	T	gnomAD Exomes	PASS	NA	p.Gly1240Arg	p.Gly1240Arg	c.3718G>A	missense_variant	1	0	0	0	0	0	0	0	0	0	0	0	0	0	0	0	0	0	0	0	0	1	0	0	1
18	21113349	rs771501879	T	C	gnomAD Exomes,gnomAD Genomes	PASS	PASS	p.Ile1242Val	p.Ile1242Val	c.3724A>G	missense_variant	6	0	0	0	0	0	0	0	0	0	0	0	0	0	0	6	0	0	0	0	0	0	0	0	0
18	21113335	rs767959682	GAC	G	gnomAD Exomes	PASS	NA	p.Val1246LeufsTer11	p.Val1246LeufsTer11	c.3736_3737delGT	frameshift_variant	2	0	0	0	0	0	0	0	0	0	0	0	0	0	0	2	0	0	0	0	0	0	0	0	1
18	21113332	rs760004573	T	TA	gnomAD Exomes	PASS	NA	p.Leu1247PhefsTer11	p.Leu1247PhefsTer11	c.3740dupT	frameshift_variant	1	0	0	0	0	0	1	0	0	0	0	0	0	0	0	0	0	0	0	0	0	0	0	0	1
18	21113327	rs774943545	CTGAG	C	gnomAD Exomes	PASS	NA	p.Leu1248ValfsTer3	p.Leu1248ValfsTer3	c.3742_3745delCTCA	frameshift_variant	8	0	0	0	0	0	0	0	0	7	0	0	0	0	0	0	0	0	0	0	0	1	0	0	1
18	21113324	rs1183621548	T	C	gnomAD Exomes	PASS	NA	p.Tyr1250Cys	p.Tyr1250Cys	c.3749A>G	missense_variant	1	0	0	0	0	0	0	0	0	0	0	0	1	0	0	0	0	0	0	0	0	0	0	0	1
18	21112243	rs986146604	A	T	gnomAD Exomes	PASS	NA	p.Ser1254Thr	p.Ser1254Thr	c.3760T>A	missense_variant	1	0	0	0	0	0	0	0	0	0	0	0	0	0	0	1	0	0	0	0	0	0	0	0	0
18	21112240	rs755597503	C	T	gnomAD Exomes	PASS	NA	p.Val1255Ile	p.Val1255Ile	c.3763G>A	missense_variant	1	0	0	1	0	0	0	0	0	0	0	0	0	0	0	0	0	0	0	0	0	0	0	0	0
18	21112234	rs1162710138	T	C	gnomAD Exomes	PASS	NA	p.Lys1257Glu	p.Lys1257Glu	c.3769A>G	missense_variant	1	0	0	0	0	0	0	0	0	0	0	0	1	0	0	0	0	0	0	0	0	0	0	0	1
18	21112231	rs1312265779	C	A	gnomAD Exomes	PASS	NA	p.Ala1258Ser	p.Ala1258Ser	c.3772G>T	missense_variant	1	0	0	0	0	0	0	0	0	0	0	0	0	0	0	1	0	0	0	0	0	0	0	0	1
18	21112230	rs767400384	G	A	gnomAD Exomes	PASS	NA	p.Ala1258Val	p.Ala1258Val	c.3773C>T	missense_variant	1	0	0	1	0	0	0	0	0	0	0	0	0	0	0	0	0	0	0	0	0	0	0	0	1
18	21112227	rs946681004	T	G	gnomAD Exomes	PASS	NA	p.Lys1259Thr	p.Lys1259Thr	c.3776A>C	missense_variant	1	0	0	0	0	0	0	0	0	0	0	0	1	0	0	0	0	0	0	0	0	0	0	0	1
18	21112210	rs757204146	C	T	gnomAD Exomes	PASS	NA	p.Glu1265Lys	p.Glu1265Lys	c.3793G>A	missense_variant	1	0	0	1	0	0	0	0	0	0	0	0	0	0	0	0	0	0	0	0	0	0	0	0	0
18	21112209	rs751251790	T	A	gnomAD Exomes,gnomAD Genomes	PASS	PASS	p.Glu1265Val	p.Glu1265Val	c.3794A>T	missense_variant	6	0	0	0	0	0	0	0	0	0	0	0	5	0	0	0	0	0	1	0	0	0	0	0	1
18	21112207	rs376164368	G	A	gnomAD Exomes	PASS	NA	p.Arg1266Ter	p.Arg1266Ter	c.3796C>T	stop_gained	1	0	0	0	0	0	0	0	0	0	0	0	0	0	0	0	0	0	0	0	0	1	0	0	1
18	21112204	rs373435628	A	C	gnomAD Exomes	PASS	NA	p.Tyr1267Asp	p.Tyr1267Asp	c.3799T>G	missense_variant	1	0	0	0	0	0	1	0	0	0	0	0	0	0	0	0	0	0	0	0	0	0	0	0	0
18	21112201	rs988215442	T	G	gnomAD Exomes	PASS	NA	p.Lys1268Gln	p.Lys1268Gln	c.3802A>C	missense_variant	1	0	0	0	0	0	0	0	0	0	0	0	1	0	0	0	0	0	0	0	0	0	0	0	0
18	21112197	rs776893646	C	G	gnomAD Exomes	PASS	NA	p.Gly1269Ala	p.Gly1269Ala	c.3806G>C	missense_variant	1	0	0	0	0	0	0	0	0	0	0	0	0	0	0	0	0	0	0	0	0	1	0	0	1
18	21112197	rs776893646	C	T	gnomAD Exomes	PASS	NA	p.Gly1269Glu	p.Gly1269Glu	c.3806G>A	missense_variant	1	0	0	1	0	0	0	0	0	0	0	0	0	0	0	0	0	0	0	0	0	0	0	0	1
18	21112194	rs766749740	G	T	gnomAD Exomes	PASS	NA	p.Thr1270Lys	p.Thr1270Lys	c.3809C>A	missense_variant	1	0	0	0	0	0	0	0	0	0	0	0	0	0	0	1	0	0	0	0	0	0	0	0	1
18	21112192	rs140527006	C	G	gnomAD Exomes,gnomAD Genomes	PASS	PASS	p.Glu1271Gln	p.Glu1271Gln	c.3811G>C	missense_variant	4	0	0	4	0	0	0	0	0	0	0	0	0	0	0	0	0	0	0	0	0	0	0	0	1
18	21112191	rs773448915	T	G	gnomAD Exomes	PASS	NA	p.Glu1271Ala	p.Glu1271Ala	c.3812A>C	missense_variant	4	0	0	2	0	0	0	0	0	0	0	0	1	0	0	1	0	0	0	0	0	0	0	0	1
18	21112189	rs200264267	G	A	gnomAD Exomes,gnomAD Genomes	PASS	PASS	p.Arg1272Cys	p.Arg1272Cys	c.3814C>T	missense_variant	7	0	0	0	0	0	0	0	0	0	0	0	5	0	0	0	0	0	0	0	0	2	0	0	1
18	21112188	rs563385810	C	T	gnomAD Exomes	PASS	NA	p.Arg1272His	p.Arg1272His	c.3815G>A	missense_variant	10	0	0	5	0	0	0	0	0	0	0	0	0	0	0	4	0	0	0	0	0	1	0	0	1
18	21112185	rs374032318	T	C	gnomAD Exomes	PASS	NA	p.Glu1273Gly	p.Glu1273Gly	c.3818A>G	missense_variant	5	0	0	0	0	0	4	0	0	0	0	0	0	0	0	0	0	0	1	0	0	0	0	0	1
18	21112183	rs544089597	G	A	gnomAD Exomes	PASS	NA	p.Arg1274Trp	p.Arg1274Trp	c.3820C>T	missense_variant	8	0	0	0	0	0	6	0	0	0	0	0	1	0	0	1	0	0	0	0	0	0	0	0	1
18	21112182	rs151305963	C	T	gnomAD Exomes	PASS	NA	p.Arg1274Gln	p.Arg1274Gln	c.3821G>A	missense_variant	12	0	0	3	0	0	0	0	0	0	0	0	0	0	0	8	0	0	1	0	0	0	0	0	0
18	21112173	rs745328444	T	C	gnomAD Exomes	PASS	NA	p.Asn1277Ser	p.Asn1277Ser	c.3830A>G	missense_variant	3	0	0	0	0	0	0	0	0	0	0	0	0	0	0	3	0	0	0	0	0	0	0	0	0
18	21112170	rs780691371	A	G	gnomAD Exomes	PASS	NA	p.Phe1278Ser	p.Phe1278Ser	c.3833T>C	missense_variant	2	0	0	0	0	0	0	0	0	0	0	0	0	0	0	2	0	0	0	0	0	0	0	0	1
18	21112169	rs756788252	G	C	gnomAD Exomes	PASS	NA	p.Phe1278Leu	p.Phe1278Leu	c.3834C>G	missense_variant	1	0	0	0	0	0	0	0	0	0	0	0	0	0	0	1	0	0	0	0	0	0	0	0	1
18	21109693	rs756057852	T	C	gnomAD Exomes	PASS	NA	c.87-2A>G		c.87-2A>G	splice_acceptor_variant	1	0	0	0	0	0	0	0	0	0	0	0	0	0	0	1	0	0	0	0	0	0	0	0	1
18	21109692	rs201307667	C	T	gnomAD Exomes	PASS	NA	c.87-1G>A		c.87-1G>A	splice_acceptor_variant	10	0	0	1	0	0	0	0	0	0	0	0	0	0	0	9	0	0	0	0	0	0	0	0	1
18	21109691	rs767335862	T	C	gnomAD Exomes	PASS	NA	p.Asp30Gly	p.Asp30Gly	c.87A>G	missense_variant	1	0	0	0	0	0	0	0	0	0	0	0	0	0	0	1	0	0	0	0	0	0	0	0	0
18	21109688	rs752939410	T	C	gnomAD Exomes	PASS	NA	p.Asp31Gly	p.Asp31Gly	c.90A>G	missense_variant	1	0	0	0	0	0	0	0	0	0	0	0	1	0	0	0	0	0	0	0	0	0	0	0	0
18	21109670	rs776866747	A	C	gnomAD Exomes	PASS	NA	p.Leu37Arg	p.Leu37Arg	c.108T>G	missense_variant	11	0	0	0	0	0	10	0	0	0	0	0	0	0	0	1	0	0	0	0	0	0	0	0	0
18	21109659	rs771501685	T	C	gnomAD Exomes	PASS	NA	p.Thr41Ala	p.Thr41Ala	c.119A>G	missense_variant	3	0	0	0	0	0	0	0	0	0	0	0	0	0	0	3	0	0	0	0	0	0	0	0	0
18	21109655	rs373654910	C	T	gnomAD Exomes,gnomAD Genomes	PASS	PASS	p.Gly42Asp	p.Gly42Asp	c.123G>A	missense_variant	14	0	0	0	0	0	0	0	0	0	0	0	0	0	0	9	0	0	1	0	0	0	0	0	1
18	21109653	rs773650074	A	G	gnomAD Exomes	PASS	NA	p.Ter43GlnextTer74	p.Ter43GlnextTer74	c.125T>C	stop_lost	1	0	0	0	0	0	0	0	0	0	0	0	1	0	0	0	0	0	0	0	0	0	0	0	1
18	21109318	rs1187195597	G	A	gnomAD Exomes	PASS	NA	p.Ala171Val	p.Ala171Val	c.510C>T	missense_variant	1	0	0	0	0	0	0	0	0	0	0	0	0	0	0	0	0	0	1	0	0	0	0	0	1
18	21109303	rs745408614	C	G	gnomAD Exomes,gnomAD Genomes	PASS	PASS	p.Ter176SerextTer?	p.Ter176SerextTer?	c.525G>C	stop_lost	2	0	0	0	0	0	0	0	0	0	0	0	0	0	0	2	0	0	0	0	0	0	0	0	1
18	21166301	rs752896980	C	T	gnomAD Exomes	PASS	NA	p.Ala3Thr	p.Ala3Thr	c.7G>A	missense_variant	3	0	0	0	0	0	0	0	0	0	0	0	0	0	0	3	0	0	0	0	0	0	0	0	1
18	21141405	rs748090306	A	AGGCGTC	gnomAD Exomes	PASS	NA	p.Asp182_Ala183dup	p.Asp182_Ala183dup	c.544_549dupGACGCC	inframe_insertion	1	0	0	0	0	0	0	0	0	0	0	0	0	0	0	1	0	0	0	0	0	0	0	0	0
18	21140382	rs758687942	CCACAGA	C	gnomAD Exomes	PASS	NA	p.Ser230_Val231del	p.Ser230_Val231del	c.688_693delTCTGTG	inframe_deletion	7	0	0	2	0	0	0	0	0	0	0	0	0	0	0	4	0	0	1	0	0	0	0	0	0
18	21140333	rs1230538609	C	A	gnomAD Exomes	PASS	NA	p.Gly248Val	p.Gly248Val	c.743G>T	missense_variant	2	0	0	0	0	0	0	0	0	0	0	0	0	0	0	2	0	0	0	0	0	0	0	0	1
18	21140315	rs752145311	G	GGGGGCT	gnomAD Exomes	PASS	NA	p.Gln252_Pro253dup	p.Gln252_Pro253dup	c.755_760dupAGCCCC	inframe_insertion	1	0	0	0	0	0	0	0	0	0	0	0	0	0	0	0	0	0	0	0	0	1	0	0	0
18	21140304	rs750666927	CAGG	C	gnomAD Exomes	PASS	NA	p.Pro257del	p.Pro257del	c.769_771delCCT	inframe_deletion	4	0	0	0	0	0	0	0	0	0	0	0	0	0	0	4	0	0	0	0	0	0	0	0	0
18	21123463	rs757475924	C	A	gnomAD Exomes	PASS	NA	p.Ser734Ile	p.Ser734Ile	c.2201G>T	missense_variant	21	0	0	0	0	0	14	0	0	0	0	0	0	0	0	6	0	0	1	0	0	0	0	0	1
18	21119821	rs1229588871	CATT	C	gnomAD Exomes	PASS	NA	p.Asn916del	p.Asn916del	c.2746_2748delAAT	inframe_deletion	1	0	0	0	0	0	0	0	0	0	0	0	0	0	0	1	0	0	0	0	0	0	0	0	0
18	21119418	rs773677561	C	T	gnomAD Exomes	PASS	NA	p.Ala938Thr	p.Ala938Thr	c.2812G>A	missense_variant	11	0	0	1	0	0	7	0	0	0	0	0	0	0	0	3	0	0	0	0	0	0	0	0	0
18	21119365	rs904728250	AGAC	A	gnomAD Exomes	PASS	NA	p.Ser955del	p.Ser955del	c.2862_2864delGTC	inframe_deletion	1	0	0	0	0	0	1	0	0	0	0	0	0	0	0	0	0	0	0	0	0	0	0	0	0
18	21116775	rs28942104	G	A	gnomAD Exomes	PASS	NA	p.Thr1036Met	p.Thr1036Met	c.3107C>T	missense_variant	7	0	0	0	0	0	0	0	0	0	0	0	0	0	0	7	0	0	0	0	0	0	0	0	1
18	21116686	rs747903100	T	C	gnomAD Exomes	PASS	NA	p.Thr1066Ala	p.Thr1066Ala	c.3196A>G	missense_variant	6	0	0	0	0	0	0	0	0	0	0	0	0	0	0	6	0	0	0	0	0	0	0	0	1
18	21115431	rs772898831	A	G	gnomAD Exomes	PASS	NA	c.3477+2T>C		c.3477+2T>C	splice_donor_variant	2	0	0	0	0	0	0	0	0	0	0	0	2	0	0	0	0	0	0	0	0	0	0	0	1
18	21114495	rs139612110	C	A	gnomAD Exomes	PASS	NA	p.Ser1169Ile	p.Ser1169Ile	c.3506G>T	missense_variant	1	0	0	1	0	0	0	0	0	0	0	0	0	0	0	0	0	0	0	0	0	0	0	0	1
18	21114480	rs780175800	G	A	gnomAD Exomes	PASS	NA	p.Ala1174Val	p.Ala1174Val	c.3521C>T	missense_variant	1	0	0	0	0	0	0	0	0	1	0	0	0	0	0	0	0	0	0	0	0	0	0	0	1
18	21112219	rs746643157	CACA	C	gnomAD Exomes	PASS	NA	p.Cys1261del	p.Cys1261del	c.3781_3783delTGT	inframe_deletion	1	0	0	0	0	0	0	0	0	0	0	0	1	0	0	0	0	0	0	0	0	0	0	0	0

## Sheet: Excluded pathogenic mutations
Chromosome	Position	rsID	Reference	Alternate	Source	Filters - exomes	Filters - genomes	Consequence	Protein Consequence	Transcript Consequence	Annotation	Allelle count without other	Allele Count	Homozygote Count	Hemizygote Count	Allele Count African	Homozygote Count African	Hemizygote Count African	Allele Count Latino	Homozygote Count Latino	Hemizygote Count Latino	Allele Count Ashkenazi Jewish	Homozygote Count Ashkenazi Jewish	Hemizygote Count Ashkenazi Jewish	Allele Count East Asian	Homozygote Count East Asian	Hemizygote Count East Asian	Allele Count European	Homozygote Count European	Hemizygote Count European	Allele Count Other	Homozygote Count Other	Hemizygote Count Other	Allele Count South Asian	Homozygote Count South Asian	Hemizygote Count South Asian	deleterious by SIFT or Polyphen (1=yes)	Deleterious on Clinvar	Reason for Exclusion
18	21109655	rs373654910	C	T	gnomAD Exomes	PASS	PASS	p.Gly42Asp	p.Gly42Asp	c.123G>A	missense_variant	9	10	0	0	0	0	0	0	0	0	0	0	0	0	0	0	9	0	0	1	0	0	0	0	0	1		not isoform 1
18	21109653	rs773650074	A	G	gnomAD Exomes	PASS	NA	p.Ter43GlnextTer74	p.Ter43GlnextTer74	c.125T>C	stop_lost	1	1	0	0	0	0	0	0	0	0	0	0	0	1	0	0	0	0	0	0	0	0	0	0	0	1		not isoform 1
18	21109318	rs1187195597	G	A	gnomAD Exomes	PASS	NA	p.Ala171Val	p.Ala171Val	c.510C>T	missense_variant	0	1	0	0	0	0	0	0	0	0	0	0	0	0	0	0	0	0	0	1	0	0	0	0	0	1		not isoform 1 and prevalent only in 'other' group
18	21109303	rs745408614	C	G	gnomAD Exomes	PASS	PASS	p.Ter176SerextTer?	p.Ter176SerextTer?	c.525G>C	stop_lost	1	1	0	0	0	0	0	0	0	0	0	0	0	0	0	0	1	0	0	0	0	0	0	0	0	1		not isoform 1
18	21136623	rs1461029797	C	CCGTT	gnomAD Exomes	PASS	PASS	p.Ala54AsnfsTer23	p.Ala54AsnfsTer23	c.156_159dupAACG	frameshift_variant	1	1	0	0	0	0	0	0	0	0	0	0	0	0	0	0	1	0	0	0	0	0	0	0	0	1		not isoform 1
18	21136607	rs369916983	G	C	gnomAD Exomes	PASS	NA	p.Ser59Cys	p.Ser59Cys	c.176C>G	missense_variant	1	1	0	0	0	0	0	0	0	0	0	0	0	0	0	0	0	0	0	0	0	0	1	0	0	1		not isoform 1
18	21136607	rs369916983	G	A	gnomAD Exomes	PASS	PASS	p.Ser59Phe	p.Ser59Phe	c.176C>T	missense_variant	11	11	0	0	8	0	0	3	0	0	0	0	0	0	0	0	0	0	0	0	0	0	0	0	0	1		not isoform 1
18	21136598	rs755270747	G	GGGAA	gnomAD Exomes	PASS	NA	p.Pro62LeufsTer15	p.Pro62LeufsTer15	c.181_184dupTTCC	frameshift_variant	2	2	0	0	0	0	0	0	0	0	0	0	0	2	0	0	0	0	0	0	0	0	0	0	0	1		not isoform 1
18	21136592	rs749810276	G	A	gnomAD Exomes	PASS	NA	p.Ser64Phe	p.Ser64Phe	c.191C>T	missense_variant	1	1	0	0	0	0	0	0	0	0	0	0	0	0	0	0	1	0	0	0	0	0	0	0	0	1		not isoform 1
18	21136592	rs749810276	G	C	gnomAD Exomes	PASS	PASS	p.Ser64Cys	p.Ser64Cys	c.191C>G	missense_variant	2	2	0	0	0	0	0	0	0	0	0	0	0	0	0	0	2	0	0	0	0	0	0	0	0	1		not isoform 1
18	21153506	rs1273070261	C	G	gnomAD Exomes	PASS	NA	p.Glu30Asp	p.Glu30Asp	c.90G>C	missense_variant	0	1	0	0	0	0	0	0	0	0	0	0	0	0	0	0	0	0	0	1	0	0	0	0	0	1		prevalent only in 'other' group
18	21148961	rs1330533921	A	C	gnomAD Exomes	PASS	NA	p.Cys97Gly	p.Cys97Gly	c.289T>G	missense_variant	0	1	0	0	0	0	0	0	0	0	0	0	0	0	0	0	0	0	0	1	0	0	0	0	0	1		prevalent only in 'other' group
18	21148909	rs1184328174	C	T	gnomAD Exomes	PASS	NA	p.Ser114Asn	p.Ser114Asn	c.341G>A	missense_variant	0	1	0	0	0	0	0	0	0	0	0	0	0	0	0	0	0	0	0	1	0	0	0	0	0	1		prevalent only in 'other' group
18	21118605		G	A	gnomAD Exomes	PASS	NA	p.Pro981Leu	p.Pro981Leu	c.2942C>T	missense_variant	0	1	0	0	0	0	0	0	0	0	0	0	0	0	0	0	0	0	0	1	0	0	0	0	0	1		prevalent only in 'other' group
18	21116778	rs28942107	G	A	gnomAD Exomes	PASS	NA	p.Ala1035Val	p.Ala1035Val	c.3104C>T	missense_variant	0	2	0	0	0	0	0	0	0	0	0	0	0	0	0	0	0	0	0	2	0	0	0	0	0	1	1	prevalent only in 'other' group
18	21116639	rs751365149	G	C	gnomAD Exomes	PASS	NA	p.Tyr1081Ter	p.Tyr1081Ter	c.3243C>G	stop_gained	0	1	0	0	0	0	0	0	0	0	0	0	0	0	0	0	0	0	0	1	0	0	0	0	0	1		prevalent only in 'other' group

## Sheet: Pathogenic mutations
Chromosome	Position	rsID	Reference	Alternate	Source	Filters - exomes	Filters - genomes	Consequence	Protein Consequence	Transcript Consequence	Annotation	Pathogenic Allelle Count (Without Other)	Pathogenic Allele Count	Total Allele Count Female	Total Allele Count Male	Homozygote Count	Homozygous Female	Homozygous Male	Hemizygote Count	Allele Count African	Allele Count Female African	Allele Count Male African	Homozygote Count African	Hemizygote Count African	Allele Count Latino	Allele Count Female Latino	Allele Count Male Latino	Homozygote Count Latino	Hemizygote Count Latino	Allele Count Ashkenazi Jewish	Allele Count Female Asheknazi Jewish	Allele Count Male Ashkenazi Jewish	Homozygote Count Ashkenazi Jewish	Hemizygote Count Ashkenazi Jewish	Allele Count East Asian	Allele Count Female East Asian	Allele Count Male East Asian	Homozygote Count East Asian	Hemizygote Count East Asian	Allele Count European	Allele Count Female European	Allele Count Male European	Homozygote Count European	Hemizygote Count European	Allele Count Other	Allele Count Female Other	Allele Count Male Other	Homozygote Count Other	Hemizygote Count Other
18	21166298	rs1022742391	G	A	gnomAD Exomes	PASS	NA	p.Arg4Cys	p.Arg4Cys	c.10C>T	missense_variant	1	1	0	1	0	0	0	0	0	0	0	0	0	0	0	0	0	0	0	0	0	0	0	0	0	0	0	0	1	0	1	0	0	0	0	0	0	0
18	21166267	rs776078068	A	G	gnomAD Exomes	PASS	NA	p.Leu14Pro	p.Leu14Pro	c.41T>C	missense_variant	1	1	1	0	0	0	0	0	0	0	0	0	0	0	0	0	0	0	0	0	0	0	0	0	0	0	0	0	0	0	0	0	0	0	0	0	0	0
18	21166261	rs1407142143	C	T	gnomAD Exomes	PASS	NA	p.Cys16Tyr	p.Cys16Tyr	c.47G>A	missense_variant	2	2	1	1	0	0	0	0	0	0	0	0	0	1	0	1	0	0	0	0	0	0	0	0	0	0	0	0	1	1	0	0	0	0	0	0	0	0
18	21153533	rs1179689133	AAACACCTACAGAAAGTC	A	gnomAD Exomes	PASS	NA	c.58-12_62delGACTTTCTGTAGGTGTT		c.58-12_62delGACTTTCTGTAGGTGTT	splice_acceptor_variant	1	1	1	0	0	0	0	0	1	1	0	0	0	0	0	0	0	0	0	0	0	0	0	0	0	0	0	0	0	0	0	0	0	0	0	0	0	0
18	21153507	rs776166330	T	A	gnomAD Exomes	PASS	PASS	p.Glu30Val	p.Glu30Val	c.89A>T	missense_variant	1	1	1	0	0	0	0	0	1	1	0	0	0	0	0	0	0	0	0	0	0	0	0	0	0	0	0	0	0	0	0	0	0	0	0	0	0	0
18	21153502	rs765731953	C	T	gnomAD Exomes	PASS	NA	p.Gly32Arg	p.Gly32Arg	c.94G>A	missense_variant	2	2	1	1	0	0	0	0	0	0	0	0	0	0	0	0	0	0	0	0	0	0	0	2	1	1	0	0	0	0	0	0	0	0	0	0	0	0
18	21153493	rs759005000	A	G	gnomAD Exomes	PASS	NA	p.Tyr35His	p.Tyr35His	c.103T>C	missense_variant	1	1	1	0	0	0	0	0	0	0	0	0	0	1	1	0	0	0	0	0	0	0	0	0	0	0	0	0	0	0	0	0	0	0	0	0	0	0
18	21153432	rs754920859	C	T	gnomAD Exomes	PASS	NA	p.Gly55Glu	p.Gly55Glu	c.164G>A	missense_variant	4	4	2	2	0	0	0	0	0	0	0	0	0	0	0	0	0	0	0	0	0	0	0	0	0	0	0	0	4	2	2	0	0	0	0	0	0	0
18	21153429	rs1482926189	T	C	gnomAD Exomes	PASS	NA	p.Tyr56Cys	p.Tyr56Cys	c.167A>G	missense_variant	1	1	0	1	0	0	0	0	0	0	0	0	0	0	0	0	0	0	0	0	0	0	0	0	0	0	0	0	1	0	1	0	0	0	0	0	0	0
18	21152100	rs755230322	A	C	gnomAD Exomes	PASS	NA	p.Cys75Trp	p.Cys75Trp	c.225T>G	missense_variant	1	1	0	1	0	0	0	0	0	0	0	0	0	0	0	0	0	0	0	0	0	0	0	0	0	0	0	0	0	0	0	0	0	0	0	0	0	0
18	21152093	rs766822145	G	A	gnomAD Exomes	PASS	NA	p.Arg78Trp	p.Arg78Trp	c.232C>T	missense_variant	4	4	3	1	0	0	0	0	2	1	1	0	0	0	0	0	0	0	0	0	0	0	0	0	0	0	0	0	1	1	0	0	0	0	0	0	0	0
18	21152080	rs1248676783	G	A	gnomAD Exomes	PASS	NA	p.Thr82Ile	p.Thr82Ile	c.245C>T	missense_variant	4	4	2	2	0	0	0	0	0	0	0	0	0	4	2	2	0	0	0	0	0	0	0	0	0	0	0	0	0	0	0	0	0	0	0	0	0	0
18	21152051	rs1254034014	G	GT	gnomAD Exomes	PASS	NA	p.Gln92ThrfsTer12	p.Gln92ThrfsTer12	c.273dupA	frameshift_variant	1	1	0	1	0	0	0	0	0	0	0	0	0	0	0	0	0	0	0	0	0	0	0	0	0	0	0	0	1	0	1	0	0	0	0	0	0	0
18	21152042	rs1008764923	A	G	gnomAD Exomes	PASS	NA	p.Ser95Pro	p.Ser95Pro	c.283T>C	missense_variant	2	2	2	0	0	0	0	0	0	0	0	0	0	0	0	0	0	0	0	0	0	0	0	0	0	0	0	0	2	2	0	0	0	0	0	0	0	0
18	21152041	rs762610198	G	A	gnomAD Exomes	PASS	NA	p.Ser95Phe	p.Ser95Phe	c.284C>T	missense_variant	3	3	2	1	0	0	0	0	0	0	0	0	0	3	2	1	0	0	0	0	0	0	0	0	0	0	0	0	0	0	0	0	0	0	0	0	0	0
18	21148955	rs1393471949	A	G	gnomAD Exomes	PASS	NA	p.Ser99Pro	p.Ser99Pro	c.295T>C	missense_variant	1	1	1	0	0	0	0	0	0	0	0	0	0	0	0	0	0	0	0	0	0	0	0	0	0	0	0	0	0	0	0	0	0	0	0	0	0	0
18	21148948	rs548191894	A	C	gnomAD Exomes	PASS	PASS	p.Phe101Cys	p.Phe101Cys	c.302T>G	missense_variant	6	6	3	3	0	0	0	0	0	0	0	0	0	0	0	0	0	0	0	0	0	0	0	0	0	0	0	0	0	0	0	0	0	0	0	0	0	0
18	21148906	rs1472786529	G	A	gnomAD Exomes	PASS	NA	p.Pro115Leu	p.Pro115Leu	c.344C>T	missense_variant	1	1	1	0	0	0	0	0	0	0	0	0	0	1	1	0	0	0	0	0	0	0	0	0	0	0	0	0	0	0	0	0	0	0	0	0	0	0
18	21148904	rs144973225	G	A	gnomAD Exomes	PASS	NA	p.Arg116Ter	p.Arg116Ter	c.346C>T	stop_gained	2	2	1	1	0	0	0	0	1	1	0	0	0	0	0	0	0	0	0	0	0	0	0	0	0	0	0	0	0	0	0	0	0	0	0	0	0	0
18	21148896	rs759075595	ACT	A	gnomAD Exomes	PASS	NA	p.Gln119ValfsTer8	p.Gln119ValfsTer8	c.352_353delAG	frameshift_variant	2	2	0	2	0	0	0	0	0	0	0	0	0	0	0	0	0	0	0	0	0	0	0	0	0	0	0	0	1	0	1	0	0	0	0	0	0	0
18	21148840	rs372947142	G	A	gnomAD Exomes	PASS	PASS	p.Thr137Met	p.Thr137Met	c.410C>T	missense_variant	2	2	1	1	0	0	0	0	0	0	0	0	0	1	1	0	0	0	0	0	0	0	0	0	0	0	0	0	1	0	1	0	0	0	0	0	0	0
18	21148825	rs773941375	T	TTC	gnomAD Exomes	PASS	NA	p.Lys142ArgfsTer80	p.Lys142ArgfsTer80	c.423_424dupGA	frameshift_variant	1	1	1	0	0	0	0	0	0	0	0	0	0	0	0	0	0	0	0	0	0	0	0	0	0	0	0	0	1	1	0	0	0	0	0	0	0	0
18	21148821	rs770580241	CTCTT	C	gnomAD Exomes	PASS	NA	p.Lys142SerfsTer78	p.Lys142SerfsTer78	c.425_428delAAGA	frameshift_variant	1	1	0	1	0	0	0	0	0	0	0	0	0	0	0	0	0	0	0	0	0	0	0	0	0	0	0	0	1	0	1	0	0	0	0	0	0	0
18	21148815	rs746389947	T	G	gnomAD Exomes	PASS	NA	p.Gln145His	p.Gln145His	c.435A>C	missense_variant	1	1	1	0	0	0	0	0	1	1	0	0	0	0	0	0	0	0	0	0	0	0	0	0	0	0	0	0	0	0	0	0	0	0	0	0	0	0
18	21148805	rs143205855	C	T	gnomAD Exomes	PASS	PASS	p.Gly149Arg	p.Gly149Arg	c.445G>A	missense_variant	182	183	64	119	2	1	1	0	6	5	1	0	0	3	3	0	0	0	0	0	0	0	0	2	1	1	0	0	4	0	4	0	0	1	1	0	0	0
18	21148804	rs751006169	C	T	gnomAD Exomes	PASS	NA	p.Gly149Glu	p.Gly149Glu	c.446G>A	missense_variant	1	1	1	0	0	0	0	0	0	0	0	0	0	0	0	0	0	0	0	0	0	0	0	0	0	0	0	0	1	1	0	0	0	0	0	0	0	0
18	21148797	rs749012588	ACT	A	gnomAD Exomes	PASS	NA	p.Ser151PhefsTer18	p.Ser151PhefsTer18	c.451_452delAG	frameshift_variant	1	1	1	0	0	0	0	0	0	0	0	0	0	0	0	0	0	0	0	0	0	0	0	0	0	0	0	0	1	1	0	0	0	0	0	0	0	0
18	21141489	rs149074243	T	C	gnomAD Exomes	PASS	PASS	p.Met156Val	p.Met156Val	c.466A>G	missense_variant	11	11	6	5	0	0	0	0	9	5	4	0	0	2	1	1	0	0	0	0	0	0	0	0	0	0	0	0	0	0	0	0	0	0	0	0	0	0
18	21141474	rs141243713	G	A	gnomAD Exomes	PASS	PASS	p.Arg161Trp	p.Arg161Trp	c.481C>T	missense_variant	4	4	1	3	0	0	0	0	0	0	0	0	0	0	0	0	0	0	0	0	0	0	0	0	0	0	0	0	4	1	3	0	0	0	0	0	0	0
18	21141441	rs1448333382	C	T	gnomAD Exomes	PASS	NA	p.Ala172Thr	p.Ala172Thr	c.514G>A	missense_variant	1	1	1	0	0	0	0	0	0	0	0	0	0	0	0	0	0	0	0	0	0	0	0	1	1	0	0	0	0	0	0	0	0	0	0	0	0	0
18	21141440	rs753654470	G	A	gnomAD Exomes	PASS	NA	p.Ala172Val	p.Ala172Val	c.515C>T	missense_variant	2	2	0	2	0	0	0	0	0	0	0	0	0	1	0	1	0	0	0	0	0	0	0	0	0	0	0	0	0	0	0	0	0	0	0	0	0	0
18	21141432	rs1258151171	G	A	gnomAD Exomes	PASS	NA	p.Leu175Phe	p.Leu175Phe	c.523C>T	missense_variant	1	1	0	1	0	0	0	0	0	0	0	0	0	0	0	0	0	0	0	0	0	0	0	1	0	1	0	0	0	0	0	0	0	0	0	0	0	0
18	21141414	rs199963560	C	T	gnomAD Exomes	PASS	PASS	p.Ala181Thr	p.Ala181Thr	c.541G>A	missense_variant	26	30	17	13	0	0	0	0	0	0	0	0	0	5	4	1	0	0	0	0	0	0	0	11	8	3	0	0	8	3	5	0	0	4	2	2	0	0
18	21141388	rs1166316958	C	T	gnomAD Exomes	PASS	NA	p.Trp189Ter	p.Trp189Ter	c.567G>A	stop_gained	1	1	0	1	0	0	0	0	0	0	0	0	0	0	0	0	0	0	0	0	0	0	0	0	0	0	0	0	1	0	1	0	0	0	0	0	0	0
18	21141378	rs747619564	T	C	gnomAD Exomes	PASS	NA	p.Met193Val	p.Met193Val	c.577A>G	missense_variant	1	1	0	1	0	0	0	0	0	0	0	0	0	0	0	0	0	0	0	0	0	0	0	0	0	0	0	0	0	0	0	0	0	0	0	0	0	0
18	21141376	rs1412585368	C	T	gnomAD Exomes	PASS	NA	p.Met193Ile	p.Met193Ile	c.579G>A	missense_variant	3	3	3	0	0	0	0	0	0	0	0	0	0	1	1	0	0	0	0	0	0	0	0	1	1	0	0	0	1	1	0	0	0	0	0	0	0	0
18	21141374	rs1474425411	A	G	gnomAD Exomes	PASS	PASS	p.Phe194Ser	p.Phe194Ser	c.581T>C	missense_variant	1	1	0	1	0	0	0	0	0	0	0	0	0	0	0	0	0	0	0	0	0	0	0	1	0	1	0	0	0	0	0	0	0	0	0	0	0	0
18	21141335	rs1288781615	GGAGT	G	gnomAD Exomes	PASS	NA	p.Thr206LeufsTer14	p.Thr206LeufsTer14	c.616_619delACTC	frameshift_variant	1	1	0	1	0	0	0	0	0	0	0	0	0	0	0	0	0	0	0	0	0	0	0	0	0	0	0	0	1	0	1	0	0	0	0	0	0	0
18	21141327		A	C	gnomAD Exomes	PASS	NA	p.Ser210Ala	p.Ser210Ala	c.628T>G	missense_variant	1	1	1	0	0	0	0	0	0	0	0	0	0	0	0	0	0	0	0	0	0	0	0	0	0	0	0	0	1	1	0	0	0	0	0	0	0	0
18	21141324	rs367851289	C	A	gnomAD Exomes	PASS	PASS	p.Asp211Tyr	p.Asp211Tyr	c.631G>T	missense_variant	1	1	1	0	0	0	0	0	1	1	0	0	0	0	0	0	0	0	0	0	0	0	0	0	0	0	0	0	0	0	0	0	0	0	0	0	0	0
18	21140421	rs766581633	G	A	gnomAD Exomes	PASS	NA	p.Pro219Ser	p.Pro219Ser	c.655C>T	missense_variant	1	1	0	1	0	0	0	0	0	0	0	0	0	0	0	0	0	0	0	0	0	0	0	0	0	0	0	0	1	0	1	0	0	0	0	0	0	0
18	21140381	rs201956601	T	C	gnomAD Exomes	PASS	NA	p.Asp232Gly	p.Asp232Gly	c.695A>G	missense_variant	12	12	7	5	0	0	0	0	0	0	0	0	0	11	7	4	0	0	0	0	0	0	0	0	0	0	0	0	1	0	1	0	0	0	0	0	0	0
18	21140360	rs1188095842	C	T	gnomAD Exomes	PASS	NA	p.Ser239Asn	p.Ser239Asn	c.716G>A	missense_variant	1	1	0	1	0	0	0	0	0	0	0	0	0	0	0	0	0	0	0	0	0	0	0	0	0	0	0	0	1	0	1	0	0	0	0	0	0	0
18	21140340	rs753921719	C	A	gnomAD Exomes	PASS	NA	p.Val246Phe	p.Val246Phe	c.736G>T	missense_variant	1	1	0	1	0	0	0	0	0	0	0	0	0	0	0	0	0	0	0	0	0	0	0	0	0	0	0	0	1	0	1	0	0	0	0	0	0	0
18	21140333	rs1230538609	C	T	gnomAD Exomes	PASS	NA	p.Gly248Asp	p.Gly248Asp	c.743G>A	missense_variant	1	1	1	0	0	0	0	0	1	1	0	0	0	0	0	0	0	0	0	0	0	0	0	0	0	0	0	0	0	0	0	0	0	0	0	0	0	0
18	21140330	rs556244921	G	A	gnomAD Exomes	PASS	NA	p.Pro249Leu	p.Pro249Leu	c.746C>T	missense_variant	1	1	0	1	0	0	0	0	0	0	0	0	0	0	0	0	0	0	0	0	0	0	0	0	0	0	0	0	1	0	1	0	0	0	0	0	0	0
18	21140315	rs752145311	G	T	gnomAD Exomes	PASS	NA	p.Pro254Gln	p.Pro254Gln	c.761C>A	missense_variant	1	1	0	1	0	0	0	0	0	0	0	0	0	0	0	0	0	0	0	0	0	0	0	0	0	0	0	0	1	0	1	0	0	0	0	0	0	0
18	21140315	rs752145311	G	C	gnomAD Exomes	PASS	NA	p.Pro254Arg	p.Pro254Arg	c.761C>G	missense_variant	2	2	2	0	0	0	0	0	0	0	0	0	0	0	0	0	0	0	0	0	0	0	0	2	2	0	0	0	0	0	0	0	0	0	0	0	0	0
18	21140306	rs1311534758	G	A	gnomAD Exomes	PASS	NA	p.Pro257Leu	p.Pro257Leu	c.770C>T	missense_variant	2	2	0	2	0	0	0	0	0	0	0	0	0	2	0	2	0	0	0	0	0	0	0	0	0	0	0	0	0	0	0	0	0	0	0	0	0	0
18	21140300	rs762017544	G	A	gnomAD Exomes	PASS	NA	p.Pro259Leu	p.Pro259Leu	c.776C>T	missense_variant	1	1	0	1	0	0	0	0	0	0	0	0	0	0	0	0	0	0	0	0	0	0	0	0	0	0	0	0	1	0	1	0	0	0	0	0	0	0
18	21140285	rs777725679	C	A	gnomAD Exomes	PASS	NA	p.Gly264Val	p.Gly264Val	c.791G>T	missense_variant	1	1	0	1	0	0	0	0	0	0	0	0	0	0	0	0	0	0	0	0	0	0	0	0	0	0	0	0	0	0	0	0	0	0	0	0	0	0
18	21140276	rs780178153	G	A	gnomAD Exomes	PASS	NA	p.Ala267Val	p.Ala267Val	c.800C>T	missense_variant	1	1	1	0	0	0	0	0	1	1	0	0	0	0	0	0	0	0	0	0	0	0	0	0	0	0	0	0	0	0	0	0	0	0	0	0	0	0
18	21140273	rs756080478	A	G	gnomAD Exomes	PASS	NA	p.Met268Thr	p.Met268Thr	c.803T>C	missense_variant	1	1	1	0	0	0	0	0	0	0	0	0	0	0	0	0	0	0	0	0	0	0	0	0	0	0	0	0	1	1	0	0	0	0	0	0	0	0
18	21140250	rs765613304	AG	A	gnomAD Exomes	PASS	NA	p.Tyr276ThrfsTer34	p.Tyr276ThrfsTer34	c.825delC	frameshift_variant	1	1	0	1	0	0	0	0	1	0	1	0	0	0	0	0	0	0	0	0	0	0	0	0	0	0	0	0	0	0	0	0	0	0	0	0	0	0
18	21140243	rs35341073	G	T	gnomAD Exomes	PASS	NA	p.Ala278Glu	p.Ala278Glu	c.833C>A	missense_variant	1	1	0	1	0	0	0	0	0	0	0	0	0	0	0	0	0	0	0	0	0	0	0	0	0	0	0	0	1	0	1	0	0	0	0	0	0	0
18	21140234	rs753075830	A	G	gnomAD Exomes	PASS	PASS	p.Leu281Pro	p.Leu281Pro	c.842T>C	missense_variant	8	8	5	3	0	0	0	0	0	0	0	0	0	8	5	3	0	0	0	0	0	0	0	0	0	0	0	0	0	0	0	0	0	0	0	0	0	0
18	21140223	rs762124334	C	CA	gnomAD Exomes	PASS	NA	p.Gly285TrpfsTer23	p.Gly285TrpfsTer23	c.852dupT	frameshift_variant	1	1	0	1	0	0	0	0	0	0	0	0	0	0	0	0	0	0	0	0	0	0	0	0	0	0	0	0	1	0	1	0	0	0	0	0	0	0
18	21140187	rs754327455	CTGCTTACCTGT	C	gnomAD Exomes	PASS	NA	c.878_881+7delACAGGTAAGCA		c.878_881+7delACAGGTAAGCA	splice_donor_variant	1	1	0	1	0	0	0	0	0	0	0	0	0	0	0	0	0	0	0	0	0	0	0	0	0	0	0	0	1	0	1	0	0	0	0	0	0	0
18	21137150	rs767358517	G	A	gnomAD Exomes	PASS	NA	p.Arg296Trp	p.Arg296Trp	c.886C>T	missense_variant	4	4	2	2	0	0	0	0	0	0	0	0	0	0	0	0	0	0	0	0	0	0	0	0	0	0	0	0	3	2	1	0	0	0	0	0	0	0
18	21137149	rs774386583	C	A	gnomAD Exomes	PASS	NA	p.Arg296Leu	p.Arg296Leu	c.887G>T	missense_variant	1	1	1	0	0	0	0	0	0	0	0	0	0	0	0	0	0	0	0	0	0	0	0	0	0	0	0	0	1	1	0	0	0	0	0	0	0	0
18	21137131	rs1425747875	T	C	gnomAD Exomes	PASS	NA	p.Tyr302Cys	p.Tyr302Cys	c.905A>G	missense_variant	1	1	1	0	0	0	0	0	0	0	0	0	0	1	1	0	0	0	0	0	0	0	0	0	0	0	0	0	0	0	0	0	0	0	0	0	0	0
18	21137120	rs747243586	C	T	gnomAD Exomes	PASS	NA	p.Asp306Asn	p.Asp306Asn	c.916G>A	missense_variant	1	1	0	1	0	0	0	0	0	0	0	0	0	0	0	0	0	0	0	0	0	0	0	0	0	0	0	0	0	0	0	0	0	0	0	0	0	0
18	21137114	rs777813999	T	G	gnomAD Exomes	PASS	PASS	p.Asn308His	p.Asn308His	c.922A>C	missense_variant	5	5	3	2	0	0	0	0	0	0	0	0	0	5	3	2	0	0	0	0	0	0	0	0	0	0	0	0	0	0	0	0	0	0	0	0	0	0
18	21137092		GC	G	gnomAD Exomes	PASS	NA	p.Ala315GlnfsTer21	p.Ala315GlnfsTer21	c.943delG	frameshift_variant	1	1	0	1	0	0	0	0	0	0	0	0	0	0	0	0	0	0	0	0	0	0	0	0	0	0	0	0	0	0	0	0	0	0	0	0	0	0
18	21136578	rs756853895	C	A	gnomAD Exomes	PASS	NA	c.956-1G>T		c.956-1G>T	splice_acceptor_variant	1	1	0	1	0	0	0	0	0	0	0	0	0	0	0	0	0	0	0	0	0	0	0	1	0	1	0	0	0	0	0	0	0	0	0	0	0	0
18	21136524	rs1406484313	G	A	gnomAD Exomes	PASS	PASS	p.Arg337Trp	p.Arg337Trp	c.1009C>T	missense_variant	2	2	2	0	0	0	0	0	0	0	0	0	0	0	0	0	0	0	0	0	0	0	0	0	0	0	0	0	2	2	0	0	0	0	0	0	0	0
18	21136520	rs1252597925	A	G	gnomAD Exomes	PASS	NA	p.Leu338Pro	p.Leu338Pro	c.1013T>C	missense_variant	1	1	0	1	0	0	0	0	0	0	0	0	0	1	0	1	0	0	0	0	0	0	0	0	0	0	0	0	0	0	0	0	0	0	0	0	0	0
18	21136517	rs749620429	A	C	gnomAD Exomes	PASS	NA	p.Phe339Cys	p.Phe339Cys	c.1016T>G	missense_variant	3	3	0	3	0	0	0	0	3	0	3	0	0	0	0	0	0	0	0	0	0	0	0	0	0	0	0	0	0	0	0	0	0	0	0	0	0	0
18	21136511	rs370181667	C	G	gnomAD Exomes	PASS	NA	p.Arg341Pro	p.Arg341Pro	c.1022G>C	missense_variant	1	1	0	1	0	0	0	0	0	0	0	0	0	0	0	0	0	0	0	0	0	0	0	0	0	0	0	0	1	0	1	0	0	0	0	0	0	0
18	21136499	rs1303376855	A	C	gnomAD Exomes	PASS	NA	p.Phe345Cys	p.Phe345Cys	c.1034T>G	missense_variant	1	1	0	1	0	0	0	0	0	0	0	0	0	0	0	0	0	0	0	0	0	0	0	0	0	0	0	0	1	0	1	0	0	0	0	0	0	0
18	21136494	rs376741451	C	T	gnomAD Exomes	PASS	PASS	p.Val347Ile	p.Val347Ile	c.1039G>A	missense_variant	4	4	0	4	0	0	0	0	0	0	0	0	0	0	0	0	0	0	0	0	0	0	0	1	0	1	0	0	3	0	3	0	0	0	0	0	0	0
18	21136448	rs761903316	G	T	gnomAD Exomes	PASS	NA	p.Thr362Asn	p.Thr362Asn	c.1085C>A	missense_variant	10	10	6	4	0	0	0	0	0	0	0	0	0	10	6	4	0	0	0	0	0	0	0	0	0	0	0	0	0	0	0	0	0	0	0	0	0	0
18	21136448	rs761903316	G	GT	gnomAD Exomes	PASS	NA	p.Thr362AsnfsTer18	p.Thr362AsnfsTer18	c.1084dupA	frameshift_variant	1	1	1	0	0	0	0	0	0	0	0	0	0	0	0	0	0	0	0	0	0	0	0	0	0	0	0	0	1	1	0	0	0	0	0	0	0	0
18	21136421	rs770488619	AC	A	gnomAD Exomes	PASS	NA	p.Val371SerfsTer78	p.Val371SerfsTer78	c.1111delG	frameshift_variant	1	1	0	1	0	0	0	0	0	0	0	0	0	0	0	0	0	0	0	0	0	0	0	0	0	0	0	0	1	0	1	0	0	0	0	0	0	0
18	21136419	rs1346436537	G	A	gnomAD Exomes	PASS	NA	p.Arg372Trp	p.Arg372Trp	c.1114C>T	missense_variant	4	4	1	3	0	0	0	0	0	0	0	0	0	4	1	3	0	0	0	0	0	0	0	0	0	0	0	0	0	0	0	0	0	0	0	0	0	0
18	21136418	rs150053420	C	A	gnomAD Exomes	PASS	NA	p.Arg372Leu	p.Arg372Leu	c.1115G>T	missense_variant	1	1	0	1	0	0	0	0	0	0	0	0	0	0	0	0	0	0	0	0	0	0	0	0	0	0	0	0	0	0	0	0	0	0	0	0	0	0
18	21136410	rs746372120	T	C	gnomAD Exomes	PASS	NA	p.Thr375Ala	p.Thr375Ala	c.1123A>G	missense_variant	12	12	2	10	0	0	0	0	0	0	0	0	0	0	0	0	0	0	0	0	0	0	0	0	0	0	0	0	0	0	0	0	0	0	0	0	0	0
18	21136401	rs770374547	C	A	gnomAD Exomes	PASS	NA	p.Val378Phe	p.Val378Phe	c.1132G>T	missense_variant	3	3	0	3	0	0	0	0	0	0	0	0	0	0	0	0	0	0	0	0	0	0	0	0	0	0	0	0	0	0	0	0	0	0	0	0	0	0
18	21136400	rs120074134	A	G	gnomAD Exomes	PASS	NA	p.Val378Ala	p.Val378Ala	c.1133T>C	missense_variant	2	2	1	1	0	0	0	0	0	0	0	0	0	0	0	0	0	0	0	0	0	0	0	0	0	0	0	0	2	1	1	0	0	0	0	0	0	0
18	21136395	rs1435915496	G	A	gnomAD Exomes	PASS	NA	p.Leu380Phe	p.Leu380Phe	c.1138C>T	missense_variant	2	2	1	1	0	0	0	0	0	0	0	0	0	0	0	0	0	0	2	1	1	0	0	0	0	0	0	0	0	0	0	0	0	0	0	0	0	0
18	21136389	rs1171824113	A	C	gnomAD Exomes	PASS	NA	p.Ser382Ala	p.Ser382Ala	c.1144T>G	missense_variant	1	1	1	0	0	0	0	0	0	0	0	0	0	0	0	0	0	0	0	0	0	0	0	0	0	0	0	0	1	1	0	0	0	0	0	0	0	0
18	21136383	rs1431751792	G	C	gnomAD Exomes	PASS	NA	p.Pro384Ala	p.Pro384Ala	c.1150C>G	missense_variant	1	1	1	0	0	0	0	0	0	0	0	0	0	0	0	0	0	0	0	0	0	0	0	0	0	0	0	0	1	1	0	0	0	0	0	0	0	0
18	21136377	rs1192824648	T	C	gnomAD Exomes	PASS	NA	p.Ser386Gly	p.Ser386Gly	c.1156A>G	missense_variant	1	1	0	1	0	0	0	0	1	0	1	0	0	0	0	0	0	0	0	0	0	0	0	0	0	0	0	0	0	0	0	0	0	0	0	0	0	0
18	21136368	rs1053321823	G	A	gnomAD Exomes	PASS	NA	p.Arg389Cys	p.Arg389Cys	c.1165C>T	missense_variant	1	1	0	1	0	0	0	0	0	0	0	0	0	1	0	1	0	0	0	0	0	0	0	0	0	0	0	0	0	0	0	0	0	0	0	0	0	0
18	21136367	rs373751051	C	T	gnomAD Exomes	PASS	PASS	p.Arg389His	p.Arg389His	c.1166G>A	missense_variant	7	7	2	5	0	0	0	0	2	2	0	0	0	0	0	0	0	0	0	0	0	0	0	0	0	0	0	0	3	0	3	0	0	0	0	0	0	0
18	21136356	rs762646794	C	CT	gnomAD Exomes	PASS	NA	p.Glu393ArgfsTer4	p.Glu393ArgfsTer4	c.1176dupA	frameshift_variant	1	1	0	1	0	0	0	0	0	0	0	0	0	0	0	0	0	0	0	0	0	0	0	0	0	0	0	0	0	0	0	0	0	0	0	0	0	0
18	21136345	rs778856732	G	T	gnomAD Exomes	PASS	NA	p.Asp396Glu	p.Asp396Glu	c.1188C>A	missense_variant	5	5	0	5	0	0	0	0	0	0	0	0	0	0	0	0	0	0	0	0	0	0	0	0	0	0	0	0	0	0	0	0	0	0	0	0	0	0
18	21136345	rs778856732	G	C	gnomAD Exomes	PASS	NA	p.Asp396Glu	p.Asp396Glu	c.1188C>G	missense_variant	2	2	1	1	0	0	0	0	0	0	0	0	0	0	0	0	0	0	0	0	0	0	0	0	0	0	0	0	2	1	1	0	0	0	0	0	0	0
18	21136343	rs754746184	T	C	gnomAD Exomes	PASS	NA	p.Gln397Arg	p.Gln397Arg	c.1190A>G	missense_variant	1	1	0	1	0	0	0	0	1	0	1	0	0	0	0	0	0	0	0	0	0	0	0	0	0	0	0	0	0	0	0	0	0	0	0	0	0	0
18	21136332	rs766301620	G	A	gnomAD Exomes	PASS	NA	p.Pro401Ser	p.Pro401Ser	c.1201C>T	missense_variant	2	2	0	2	0	0	0	0	0	0	0	0	0	0	0	0	0	0	0	0	0	0	0	0	0	0	0	0	2	0	2	0	0	0	0	0	0	0
18	21136329	rs1315295204	A	C	gnomAD Exomes	PASS	NA	p.Phe402Val	p.Phe402Val	c.1204T>G	missense_variant	1	1	1	0	0	0	0	0	0	0	0	0	0	0	0	0	0	0	0	0	0	0	0	0	0	0	0	0	1	1	0	0	0	0	0	0	0	0
18	21136328	rs1415833171	A	G	gnomAD Exomes	PASS	NA	p.Phe402Ser	p.Phe402Ser	c.1205T>C	missense_variant	1	1	1	0	0	0	0	0	0	0	0	0	0	0	0	0	0	0	0	0	0	0	0	0	0	0	0	0	1	1	0	0	0	0	0	0	0	0
18	21136325	rs371234970	A	G	gnomAD Exomes	PASS	PASS	p.Phe403Ser	p.Phe403Ser	c.1208T>C	missense_variant	4	4	4	0	0	0	0	0	4	4	0	0	0	0	0	0	0	0	0	0	0	0	0	0	0	0	0	0	0	0	0	0	0	0	0	0	0	0
18	21136322	rs139751448	C	T	gnomAD Exomes	PASS	NA	p.Arg404Gln	p.Arg404Gln	c.1211G>A	missense_variant	8	9	6	3	0	0	0	0	0	0	0	0	0	3	2	1	0	0	0	0	0	0	0	0	0	0	0	0	5	3	2	0	0	1	1	0	0	0
18	21136319	rs764364312	G	A	gnomAD Exomes	PASS	NA	p.Thr405Met	p.Thr405Met	c.1214C>T	missense_variant	3	3	2	1	0	0	0	0	1	1	0	0	0	1	1	0	0	0	0	0	0	0	0	0	0	0	0	0	0	0	0	0	0	0	0	0	0	0
18	21136314	rs775629081	G	A	gnomAD Exomes	PASS	NA	p.Gln407Ter	p.Gln407Ter	c.1219C>T	stop_gained	1	1	0	1	0	0	0	0	0	0	0	0	0	0	0	0	0	0	0	0	0	0	0	0	0	0	0	0	1	0	1	0	0	0	0	0	0	0
18	21136312	rs765539977	C	G	gnomAD Exomes	PASS	PASS	p.Gln407His	p.Gln407His	c.1221G>C	missense_variant	18	18	11	7	0	0	0	0	0	0	0	0	0	18	11	7	0	0	0	0	0	0	0	0	0	0	0	0	0	0	0	0	0	0	0	0	0	0
18	21136302	rs1165354098	G	A	gnomAD Exomes	PASS	NA	p.Arg411Trp	p.Arg411Trp	c.1231C>T	missense_variant	1	1	0	1	0	0	0	0	0	0	0	0	0	1	0	1	0	0	0	0	0	0	0	0	0	0	0	0	0	0	0	0	0	0	0	0	0	0
18	21136301	rs77080672	CG	C	gnomAD Exomes	PASS	NA	p.Arg411GlyfsTer38	p.Arg411GlyfsTer38	c.1231delC	frameshift_variant	2	2	2	0	0	0	0	0	0	0	0	0	0	0	0	0	0	0	0	0	0	0	0	0	0	0	0	0	2	2	0	0	0	0	0	0	0	0
18	21136265	rs904005729	T	C	gnomAD Exomes	PASS	NA	p.Tyr423Cys	p.Tyr423Cys	c.1268A>G	missense_variant	1	1	1	0	0	0	0	0	0	0	0	0	0	0	0	0	0	0	0	0	0	0	0	0	0	0	0	0	1	1	0	0	0	0	0	0	0	0
18	21136258	rs190032589	CG	C	gnomAD Exomes	PASS	NA	p.Ser425TrpfsTer24	p.Ser425TrpfsTer24	c.1274delC	frameshift_variant	1	1	0	1	0	0	0	0	0	0	0	0	0	0	0	0	0	0	0	0	0	0	0	0	0	0	0	0	0	0	0	0	0	0	0	0	0	0
18	21136221	rs750292546	G	A	gnomAD Exomes	PASS	NA	p.Gln438Ter	p.Gln438Ter	c.1312C>T	stop_gained	1	1	1	0	0	0	0	0	0	0	0	0	0	1	1	0	0	0	0	0	0	0	0	0	0	0	0	0	0	0	0	0	0	0	0	0	0	0
18	21134936	rs1057517077	G	A	gnomAD Exomes	PASS	NA	p.Gln447Ter	p.Gln447Ter	c.1339C>T	stop_gained	1	1	1	0	0	0	0	0	0	0	0	0	0	0	0	0	0	0	0	0	0	0	0	0	0	0	0	0	1	1	0	0	0	0	0	0	0	0
18	21134929	rs372289265	G	A	gnomAD Exomes	PASS	NA	p.Ala449Val	p.Ala449Val	c.1346C>T	missense_variant	2	2	1	1	0	0	0	0	1	1	0	0	0	0	0	0	0	0	0	0	0	0	0	0	0	0	0	0	0	0	0	0	0	0	0	0	0	0
18	21134925	rs368945671	G	C	gnomAD Exomes	PASS	NA	p.Ile450Met	p.Ile450Met	c.1350C>G	missense_variant	2	2	0	2	0	0	0	0	0	0	0	0	0	0	0	0	0	0	0	0	0	0	0	0	0	0	0	0	0	0	0	0	0	0	0	0	0	0
18	21134902	rs1350087895	T	A	gnomAD Exomes	PASS	NA	p.Asp458Val	p.Asp458Val	c.1373A>T	missense_variant	1	1	1	0	0	0	0	0	0	0	0	0	0	0	0	0	0	0	0	0	0	0	0	0	0	0	0	0	1	1	0	0	0	0	0	0	0	0
18	21134891	rs755227617	C	A	gnomAD Exomes	PASS	NA	p.Val462Leu	p.Val462Leu	c.1384G>T	missense_variant	1	1	0	1	0	0	0	0	0	0	0	0	0	0	0	0	0	0	0	0	0	0	0	0	0	0	0	0	0	0	0	0	0	0	0	0	0	0
18	21134863	rs201226297	G	A	gnomAD Exomes	PASS	NA	p.Pro471Leu	p.Pro471Leu	c.1412C>T	missense_variant	2	2	1	1	0	0	0	0	0	0	0	0	0	0	0	0	0	0	0	0	0	0	0	0	0	0	0	0	2	1	1	0	0	0	0	0	0	0
18	21134854	rs372445155	G	A	gnomAD Exomes	PASS	NA	p.Pro474Leu	p.Pro474Leu	c.1421C>T	missense_variant	4	4	0	4	0	0	0	0	1	0	1	0	0	0	0	0	0	0	0	0	0	0	0	1	0	1	0	0	2	0	2	0	0	0	0	0	0	0
18	21134845	rs761459069	G	A	gnomAD Exomes	PASS	PASS	p.Thr477Met	p.Thr477Met	c.1430C>T	missense_variant	16	16	9	7	0	0	0	0	0	0	0	0	0	0	0	0	0	0	1	1	0	0	0	1	0	1	0	0	13	8	5	0	0	0	0	0	0	0
18	21134837	rs762679098	T	C	gnomAD Exomes	PASS	NA	p.Thr480Ala	p.Thr480Ala	c.1438A>G	missense_variant	1	1	1	0	0	0	0	0	0	0	0	0	0	0	0	0	0	0	0	0	0	0	0	0	0	0	0	0	1	1	0	0	0	0	0	0	0	0
18	21134836	rs1186753418	G	A	gnomAD Exomes	PASS	NA	p.Thr480Ile	p.Thr480Ile	c.1439C>T	missense_variant	1	1	1	0	0	0	0	0	0	0	0	0	0	0	0	0	0	0	0	0	0	0	0	0	0	0	0	0	0	0	0	0	0	0	0	0	0	0
18	21134824	rs1241922861	A	G	gnomAD Exomes	PASS	NA	p.Val484Ala	p.Val484Ala	c.1451T>C	missense_variant	1	1	1	0	0	0	0	0	0	0	0	0	0	0	0	0	0	0	0	0	0	0	0	1	1	0	0	0	0	0	0	0	0	0	0	0	0	0
18	21134803	rs370758521	C	T	gnomAD Exomes	PASS	NA	p.Ser491Asn	p.Ser491Asn	c.1472G>A	missense_variant	1	1	1	0	0	0	0	0	1	1	0	0	0	0	0	0	0	0	0	0	0	0	0	0	0	0	0	0	0	0	0	0	0	0	0	0	0	0
18	21134761	rs1312272396	A	C	gnomAD Exomes	PASS	NA	p.Val505Gly	p.Val505Gly	c.1514T>G	missense_variant	1	1	1	0	0	0	0	0	0	0	0	0	0	1	1	0	0	0	0	0	0	0	0	0	0	0	0	0	0	0	0	0	0	0	0	0	0	0
18	21134759		A	G	gnomAD Exomes	PASS	NA	p.Tyr506His	p.Tyr506His	c.1516T>C	missense_variant	1	1	0	1	0	0	0	0	0	0	0	0	0	0	0	0	0	0	0	0	0	0	0	0	0	0	0	0	0	0	0	0	0	0	0	0	0	0
18	21134753	rs756587493	C	T	gnomAD Exomes	PASS	NA	p.Asp508Asn	p.Asp508Asn	c.1522G>A	missense_variant	5	5	3	2	0	0	0	0	0	0	0	0	0	0	0	0	0	0	0	0	0	0	0	0	0	0	0	0	5	3	2	0	0	0	0	0	0	0
18	21134745	rs1170655145	G	C	gnomAD Exomes	PASS	NA	p.His510Gln	p.His510Gln	c.1530C>G	missense_variant	1	1	0	1	0	0	0	0	0	0	0	0	0	1	0	1	0	0	0	0	0	0	0	0	0	0	0	0	0	0	0	0	0	0	0	0	0	0
18	21134743	rs13381670	G	A	gnomAD Exomes	PASS	PASS	p.Thr511Met	p.Thr511Met	c.1532C>T	missense_variant	179	179	115	64	0	0	0	0	150	98	52	0	0	25	14	11	0	0	0	0	0	0	0	0	0	0	0	0	3	2	1	0	0	0	0	0	0	0
18	21134741	rs1168944129	G	A	gnomAD Exomes	PASS	NA	p.His512Tyr	p.His512Tyr	c.1534C>T	missense_variant	1	1	1	0	0	0	0	0	0	0	0	0	0	0	0	0	0	0	0	0	0	0	0	0	0	0	0	0	0	0	0	0	0	0	0	0	0	0
18	21134728	rs751951695	C	A	gnomAD Exomes	PASS	NA	p.Cys516Phe	p.Cys516Phe	c.1547G>T	missense_variant	1	1	0	1	0	0	0	0	0	0	0	0	0	0	0	0	0	0	0	0	0	0	0	1	0	1	0	0	0	0	0	0	0	0	0	0	0	0
18	21134723	rs377515417	G	A	gnomAD Exomes	PASS	NA	p.Arg518Trp	p.Arg518Trp	c.1552C>T	missense_variant	8	8	5	3	0	0	0	0	0	0	0	0	0	1	1	0	0	0	0	0	0	0	0	0	0	0	0	0	7	4	3	0	0	0	0	0	0	0
18	21131687	rs776210648	G	A	gnomAD Exomes	PASS	NA	p.Pro520Ser	p.Pro520Ser	c.1558C>T	missense_variant	3	3	0	3	0	0	0	0	0	0	0	0	0	0	0	0	0	0	0	0	0	0	0	0	0	0	0	0	3	0	3	0	0	0	0	0	0	0
18	21131671	rs771884761	T	A	gnomAD Exomes	PASS	NA	p.Asp525Val	p.Asp525Val	c.1574A>T	missense_variant	1	1	0	1	0	0	0	0	0	0	0	0	0	0	0	0	0	0	0	0	0	0	0	0	0	0	0	0	1	0	1	0	0	0	0	0	0	0
18	21131670	rs1195676260	A	T	gnomAD Exomes	PASS	NA	p.Asp525Glu	p.Asp525Glu	c.1575T>A	missense_variant	1	1	1	0	0	0	0	0	0	0	0	0	0	0	0	0	0	0	0	0	0	0	0	0	0	0	0	0	1	1	0	0	0	0	0	0	0	0
18	21131664	rs769935106	A	T	gnomAD Exomes	PASS	NA	p.Ser527Arg	p.Ser527Arg	c.1581T>A	missense_variant	9	9	0	9	0	0	0	0	0	0	0	0	0	0	0	0	0	0	0	0	0	0	0	0	0	0	0	0	0	0	0	0	0	0	0	0	0	0
18	21131656	rs1189244482	T	C	gnomAD Exomes	PASS	NA	p.His530Arg	p.His530Arg	c.1589A>G	missense_variant	1	1	1	0	0	0	0	0	0	0	0	0	0	0	0	0	0	0	0	0	0	0	0	0	0	0	0	0	1	1	0	0	0	0	0	0	0	0
18	21131646	rs746114867	A	T	gnomAD Exomes	PASS	NA	p.Cys533Ter	p.Cys533Ter	c.1599T>A	stop_gained	1	1	0	1	0	0	0	0	0	0	0	0	0	0	0	0	0	0	0	0	0	0	0	0	0	0	0	0	1	0	1	0	0	0	0	0	0	0
18	21131638	rs781523948	G	A	gnomAD Exomes	PASS	PASS	p.Thr536Met	p.Thr536Met	c.1607C>T	missense_variant	5	5	3	2	0	0	0	0	0	0	0	0	0	1	1	0	0	0	0	0	0	0	0	0	0	0	0	0	3	2	1	0	0	0	0	0	0	0
18	21131627	rs886044064	G	A	gnomAD Exomes	PASS	NA	p.Pro540Ser	p.Pro540Ser	c.1618C>T	missense_variant	5	5	1	4	0	0	0	0	0	0	0	0	0	5	1	4	0	0	0	0	0	0	0	0	0	0	0	0	0	0	0	0	0	0	0	0	0	0
18	21131626	rs1300893995	G	A	gnomAD Exomes	PASS	NA	p.Pro540Leu	p.Pro540Leu	c.1619C>T	missense_variant	2	2	0	2	0	0	0	0	0	0	0	0	0	2	0	2	0	0	0	0	0	0	0	0	0	0	0	0	0	0	0	0	0	0	0	0	0	0
18	21131617	rs369368181	G	A	gnomAD Exomes	PASS	NA	p.Pro543Leu	p.Pro543Leu	c.1628C>T	missense_variant	4	4	3	1	0	0	0	0	0	0	0	0	0	0	0	0	0	0	0	0	0	0	0	2	2	0	0	0	2	1	1	0	0	0	0	0	0	0
18	21131609	rs1453699815	C	T	gnomAD Exomes	PASS	NA	p.Val546Met	p.Val546Met	c.1636G>A	missense_variant	1	1	0	1	0	0	0	0	0	0	0	0	0	0	0	0	0	0	0	0	0	0	0	1	0	1	0	0	0	0	0	0	0	0	0	0	0	0
18	21131599	rs1359235313	C	T	gnomAD Exomes	PASS	NA	p.Gly549Asp	p.Gly549Asp	c.1646G>A	missense_variant	2	2	1	1	0	0	0	0	0	0	0	0	0	2	1	1	0	0	0	0	0	0	0	0	0	0	0	0	0	0	0	0	0	0	0	0	0	0
18	21131596	rs758823922	T	C	gnomAD Exomes	PASS	NA	p.Tyr550Cys	p.Tyr550Cys	c.1649A>G	missense_variant	1	1	0	1	0	0	0	0	0	0	0	0	0	0	0	0	0	0	0	0	0	0	0	0	0	0	0	0	0	0	0	0	0	0	0	0	0	0
18	21128055	rs201156397	C	T	gnomAD Exomes	PASS	NA	p.Ala558Thr	p.Ala558Thr	c.1672G>A	missense_variant	1	1	0	1	0	0	0	0	0	0	0	0	0	0	0	0	0	0	0	0	0	0	0	0	0	0	0	0	0	0	0	0	0	0	0	0	0	0
18	21128043	rs1476758898	C	A	gnomAD Exomes	PASS	NA	p.Val562Leu	p.Val562Leu	c.1684G>T	missense_variant	2	2	0	2	0	0	0	0	0	0	0	0	0	2	0	2	0	0	0	0	0	0	0	0	0	0	0	0	0	0	0	0	0	0	0	0	0	0
18	21128031	rs754523747	G	A	gnomAD Exomes	PASS	NA	p.Pro566Ser	p.Pro566Ser	c.1696C>T	missense_variant	1	1	1	0	0	0	0	0	0	0	0	0	0	0	0	0	0	0	0	0	0	0	0	1	1	0	0	0	0	0	0	0	0	0	0	0	0	0
18	21128025	rs779816981	T	G	gnomAD Exomes	PASS	NA	p.Asn568His	p.Asn568His	c.1702A>C	missense_variant	1	1	0	1	0	0	0	0	0	0	0	0	0	0	0	0	0	0	0	0	0	0	0	0	0	0	0	0	0	0	0	0	0	0	0	0	0	0
18	21128018	rs755718928	T	C	gnomAD Exomes	PASS	NA	p.Tyr570Cys	p.Tyr570Cys	c.1709A>G	missense_variant	5	6	4	2	0	0	0	0	0	0	0	0	0	0	0	0	0	0	4	3	1	0	0	0	0	0	0	0	1	1	0	0	0	1	0	1	0	0
18	21127998	rs751586141	G	A	gnomAD Exomes	PASS	PASS	p.Leu577Phe	p.Leu577Phe	c.1729C>T	missense_variant	1	1	1	0	0	0	0	0	0	0	0	0	0	0	0	0	0	0	0	0	0	0	0	0	0	0	0	0	1	1	0	0	0	0	0	0	0	0
18	21127989	rs1295579159	C	T	gnomAD Exomes	PASS	NA	p.Ala580Thr	p.Ala580Thr	c.1738G>A	missense_variant	1	1	1	0	0	0	0	0	0	0	0	0	0	0	0	0	0	0	0	0	0	0	0	0	0	0	0	0	1	1	0	0	0	0	0	0	0	0
18	21125093	rs757165780	T	G	gnomAD Exomes	PASS	NA	p.Asn593Thr	p.Asn593Thr	c.1778A>C	missense_variant	3	3	0	3	0	0	0	0	0	0	0	0	0	0	0	0	0	0	0	0	0	0	0	0	0	0	0	0	3	0	3	0	0	0	0	0	0	0
18	21125090	rs867996982	T	C	gnomAD Exomes	PASS	NA	p.Tyr594Cys	p.Tyr594Cys	c.1781A>G	missense_variant	1	1	1	0	0	0	0	0	0	0	0	0	0	1	1	0	0	0	0	0	0	0	0	0	0	0	0	0	0	0	0	0	0	0	0	0	0	0
18	21125079	rs1253283198	T	G	gnomAD Exomes	PASS	NA	p.Asn598His	p.Asn598His	c.1792A>C	missense_variant	1	1	0	1	0	0	0	0	0	0	0	0	0	0	0	0	0	0	0	0	0	0	0	1	0	1	0	0	0	0	0	0	0	0	0	0	0	0
18	21125060	rs764190721	G	A	gnomAD Exomes	PASS	PASS	p.Thr604Ile	p.Thr604Ile	c.1811C>T	missense_variant	1	1	1	0	0	0	0	0	0	0	0	0	0	1	1	0	0	0	0	0	0	0	0	0	0	0	0	0	0	0	0	0	0	0	0	0	0	0
18	21125048	rs752620522	C	T	gnomAD Exomes	PASS	NA	p.Ser608Asn	p.Ser608Asn	c.1823G>A	missense_variant	1	1	0	1	0	0	0	0	0	0	0	0	0	0	0	0	0	0	0	0	0	0	0	0	0	0	0	0	1	0	1	0	0	0	0	0	0	0
18	21125043	rs1351448016	C	T	gnomAD Exomes	PASS	NA	p.Glu610Lys	p.Glu610Lys	c.1828G>A	missense_variant	1	1	1	0	0	0	0	0	0	0	0	0	0	0	0	0	0	0	0	0	0	0	0	0	0	0	0	0	0	0	0	0	0	0	0	0	0	0
18	21125030	rs1238104396	T	C	gnomAD Exomes	PASS	NA	p.Asn614Ser	p.Asn614Ser	c.1841A>G	missense_variant	1	1	1	0	0	0	0	0	1	1	0	0	0	0	0	0	0	0	0	0	0	0	0	0	0	0	0	0	0	0	0	0	0	0	0	0	0	0
18	21125029	rs1373458567	A	C	gnomAD Exomes	PASS	NA	p.Asn614Lys	p.Asn614Lys	c.1842T>G	missense_variant	1	1	0	1	0	0	0	0	0	0	0	0	0	0	0	0	0	0	0	0	0	0	0	0	0	0	0	0	1	0	1	0	0	0	0	0	0	0
18	21125028	rs745777805	G	T	gnomAD Exomes	PASS	NA	p.Arg615Ser	p.Arg615Ser	c.1843C>A	missense_variant	1	1	1	0	0	0	0	0	0	0	0	0	0	0	0	0	0	0	0	0	0	0	0	1	1	0	0	0	0	0	0	0	0	0	0	0	0	0
18	21125028	rs745777805	G	A	gnomAD Exomes	PASS	NA	p.Arg615Cys	p.Arg615Cys	c.1843C>T	missense_variant	12	13	5	8	0	0	0	0	0	0	0	0	0	0	0	0	0	0	0	0	0	0	0	2	2	0	0	0	10	3	7	0	0	1	0	1	0	0
18	21125027	rs773351341	C	T	gnomAD Exomes	PASS	NA	p.Arg615His	p.Arg615His	c.1844G>A	missense_variant	1	1	1	0	0	0	0	0	0	0	0	0	0	0	0	0	0	0	0	0	0	0	0	1	1	0	0	0	0	0	0	0	0	0	0	0	0	0
18	21125027	rs773351341	C	A	gnomAD Exomes	PASS	NA	p.Arg615Leu	p.Arg615Leu	c.1844G>T	missense_variant	1	1	0	1	0	0	0	0	0	0	0	0	0	0	0	0	0	0	0	0	0	0	0	0	0	0	0	0	1	0	1	0	0	0	0	0	0	0
18	21125003	rs768944418	G	T	gnomAD Exomes	PASS	NA	p.Thr623Asn	p.Thr623Asn	c.1868C>A	missense_variant	1	1	0	1	0	0	0	0	0	0	0	0	0	0	0	0	0	0	0	0	0	0	0	0	0	0	0	0	1	0	1	0	0	0	0	0	0	0
18	21125000	rs776023867	A	G	gnomAD Exomes	PASS	NA	p.Val624Ala	p.Val624Ala	c.1871T>C	missense_variant	1	1	1	0	0	0	0	0	0	0	0	0	0	1	1	0	0	0	0	0	0	0	0	0	0	0	0	0	0	0	0	0	0	0	0	0	0	0
18	21124998	rs756605670	CAACGGTG	C	gnomAD Exomes	PASS	NA	p.Phe622LeufsTer2	p.Phe622LeufsTer2	c.1866_1872delCACCGTT	frameshift_variant	1	1	1	0	0	0	0	0	0	0	0	0	0	0	0	0	0	0	0	0	0	0	0	0	0	0	0	0	1	1	0	0	0	0	0	0	0	0
18	21124989	rs745360093	A	G	gnomAD Exomes	PASS	NA	p.Tyr628His	p.Tyr628His	c.1882T>C	missense_variant	1	1	0	1	0	0	0	0	0	0	0	0	0	0	0	0	0	0	0	0	0	0	0	0	0	0	0	0	1	0	1	0	0	0	0	0	0	0
18	21124982	rs780762056	A	G	gnomAD Exomes	PASS	NA	p.Ile630Thr	p.Ile630Thr	c.1889T>C	missense_variant	2	2	0	2	0	0	0	0	0	0	0	0	0	0	0	0	0	0	0	0	0	0	0	0	0	0	0	0	2	0	2	0	0	0	0	0	0	0
18	21124970	rs202140203	T	C	gnomAD Exomes	PASS	NA	p.Tyr634Cys	p.Tyr634Cys	c.1901A>G	missense_variant	3	3	1	2	0	0	0	0	2	0	2	0	0	1	1	0	0	0	0	0	0	0	0	0	0	0	0	0	0	0	0	0	0	0	0	0	0	0
18	21124946	rs1342552552	A	T	gnomAD Exomes	PASS	PASS	p.Met642Lys	p.Met642Lys	c.1925T>A	missense_variant	1	1	0	1	0	0	0	0	0	0	0	0	0	0	0	0	0	0	0	0	0	0	0	1	0	1	0	0	0	0	0	0	0	0	0	0	0	0
18	21124928	rs762029075	A	G	gnomAD Exomes	PASS	NA	p.Leu648Pro	p.Leu648Pro	c.1943T>C	missense_variant	1	1	1	0	0	0	0	0	0	0	0	0	0	0	0	0	0	0	0	0	0	0	0	0	0	0	0	0	1	1	0	0	0	0	0	0	0	0
18	21124925	rs1170000014	A	C	gnomAD Exomes	PASS	NA	p.Leu649Arg	p.Leu649Arg	c.1946T>G	missense_variant	1	1	0	1	0	0	0	0	0	0	0	0	0	0	0	0	0	0	0	0	0	0	0	0	0	0	0	0	1	0	1	0	0	0	0	0	0	0
18	21124487	rs758647302	C	A	gnomAD Exomes	PASS	NA	p.Asp651Tyr	p.Asp651Tyr	c.1951G>T	missense_variant	3	3	2	1	0	0	0	0	0	0	0	0	0	0	0	0	0	0	0	0	0	0	0	0	0	0	0	0	2	1	1	0	0	0	0	0	0	0
18	21124486	rs752800234	T	G	gnomAD Exomes	PASS	NA	p.Asp651Ala	p.Asp651Ala	c.1952A>C	missense_variant	2	2	1	1	0	0	0	0	0	0	0	0	0	0	0	0	0	0	0	0	0	0	0	2	1	1	0	0	0	0	0	0	0	0	0	0	0	0
18	21124483	rs765652543	G	A	gnomAD Exomes	PASS	PASS	p.Ser652Leu	p.Ser652Leu	c.1955C>T	missense_variant	2	2	2	0	0	0	0	0	0	0	0	0	0	0	0	0	0	0	0	0	0	0	0	1	1	0	0	0	1	1	0	0	0	0	0	0	0	0
18	21124465	rs766973784	A	G	gnomAD Exomes	PASS	NA	p.Ile658Thr	p.Ile658Thr	c.1973T>C	missense_variant	1	1	1	0	0	0	0	0	0	0	0	0	0	0	0	0	0	0	0	0	0	0	0	1	1	0	0	0	0	0	0	0	0	0	0	0	0	0
18	21124463	rs772849085	C	T	gnomAD Exomes	PASS	NA	p.Ala659Thr	p.Ala659Thr	c.1975G>A	missense_variant	4	4	2	2	0	0	0	0	1	1	0	0	0	2	0	2	0	0	0	0	0	0	0	0	0	0	0	0	1	1	0	0	0	0	0	0	0	0
18	21124457	rs1179441870	T	G	gnomAD Exomes	PASS	NA	p.Ile661Leu	p.Ile661Leu	c.1981A>C	missense_variant	2	2	0	2	0	0	0	0	0	0	0	0	0	0	0	0	0	0	0	0	0	0	0	0	0	0	0	0	2	0	2	0	0	0	0	0	0	0
18	21124454	rs768534332	A	T	gnomAD Exomes	PASS	NA	p.Leu662Met	p.Leu662Met	c.1984T>A	missense_variant	1	1	1	0	0	0	0	0	0	0	0	0	0	0	0	0	0	0	0	0	0	0	0	0	0	0	0	0	1	1	0	0	0	0	0	0	0	0
18	21124453	rs1236627382	A	C	gnomAD Exomes	PASS	NA	p.Leu662Trp	p.Leu662Trp	c.1985T>G	missense_variant	1	1	1	0	0	0	0	0	0	0	0	0	0	0	0	0	0	0	0	0	0	0	0	0	0	0	0	0	1	1	0	0	0	0	0	0	0	0
18	21124450	rs749059481	A	T	gnomAD Exomes	PASS	NA	p.Ile663Asn	p.Ile663Asn	c.1988T>A	missense_variant	1	1	1	0	0	0	0	0	0	0	0	0	0	0	0	0	0	0	0	0	0	0	0	0	0	0	0	0	1	1	0	0	0	0	0	0	0	0
18	21124448	rs376213990	C	G	gnomAD Exomes	PASS	NA	p.Val664Leu	p.Val664Leu	c.1990G>C	missense_variant	2	2	1	1	0	0	0	0	0	0	0	0	0	0	0	0	0	0	0	0	0	0	0	0	0	0	0	0	2	1	1	0	0	0	0	0	0	0
18	21124448	rs376213990	C	T	gnomAD Exomes	PASS	PASS	p.Val664Met	p.Val664Met	c.1990G>A	missense_variant	2	2	2	0	0	0	0	0	0	0	0	0	0	0	0	0	0	0	0	0	0	0	0	0	0	0	0	0	2	2	0	0	0	0	0	0	0	0
18	21124444	rs1219316599	A	G	gnomAD Exomes	PASS	NA	p.Leu665Pro	p.Leu665Pro	c.1994T>C	missense_variant	1	1	0	1	0	0	0	0	0	0	0	0	0	0	0	0	0	0	0	0	0	0	0	0	0	0	0	0	1	0	1	0	0	0	0	0	0	0
18	21124441	rs750480579	C	T	gnomAD Exomes	PASS	NA	p.Ser666Asn	p.Ser666Asn	c.1997G>A	missense_variant	3	4	2	2	0	0	0	0	0	0	0	0	0	0	0	0	0	0	0	0	0	0	0	0	0	0	0	0	3	1	2	0	0	1	1	0	0	0
18	21124436	rs748431459	C	G	gnomAD Exomes	PASS	NA	p.Val668Leu	p.Val668Leu	c.2002G>C	missense_variant	1	1	1	0	0	0	0	0	0	0	0	0	0	0	0	0	0	0	0	0	0	0	0	0	0	0	0	0	1	1	0	0	0	0	0	0	0	0
18	21124412	rs1368758366	T	C	gnomAD Exomes	PASS	NA	p.Ser676Gly	p.Ser676Gly	c.2026A>G	missense_variant	1	1	1	0	0	0	0	0	0	0	0	0	0	0	0	0	0	0	0	0	0	0	0	0	0	0	0	0	1	1	0	0	0	0	0	0	0	0
18	21124397	rs755421805	G	A	gnomAD Exomes	PASS	NA	p.Pro681Ser	p.Pro681Ser	c.2041C>T	missense_variant	1	1	1	0	0	0	0	0	0	0	0	0	0	0	0	0	0	0	0	0	0	0	0	1	1	0	0	0	0	0	0	0	0	0	0	0	0	0
18	21124393		A	C	gnomAD Exomes	PASS	NA	p.Leu682Trp	p.Leu682Trp	c.2045T>G	missense_variant	1	1	0	1	0	0	0	0	0	0	0	0	0	0	0	0	0	0	0	0	0	0	0	0	0	0	0	0	1	0	1	0	0	0	0	0	0	0
18	21124377	rs1433511993	A	C	gnomAD Exomes	PASS	NA	p.Ile687Met	p.Ile687Met	c.2061T>G	missense_variant	1	1	0	1	0	0	0	0	0	0	0	0	0	0	0	0	0	0	0	0	0	0	0	0	0	0	0	0	0	0	0	0	0	0	0	0	0	0
18	21124375	rs1266432695	T	G	gnomAD Exomes	PASS	NA	p.Glu688Ala	p.Glu688Ala	c.2063A>C	missense_variant	1	1	0	1	0	0	0	0	0	0	0	0	0	1	0	1	0	0	0	0	0	0	0	0	0	0	0	0	0	0	0	0	0	0	0	0	0	0
18	21124368	rs756693887	G	C	gnomAD Exomes	PASS	NA	p.Ile690Met	p.Ile690Met	c.2070C>G	missense_variant	3	3	2	1	0	0	0	0	0	0	0	0	0	3	2	1	0	0	0	0	0	0	0	0	0	0	0	0	0	0	0	0	0	0	0	0	0	0
18	21124334	rs1234612505	T	C	gnomAD Exomes	PASS	NA	p.Ile702Val	p.Ile702Val	c.2104A>G	missense_variant	1	1	1	0	0	0	0	0	0	0	0	0	0	0	0	0	0	0	0	0	0	0	0	0	0	0	0	0	0	0	0	0	0	0	0	0	0	0
18	21124333	rs1313100883	A	G	gnomAD Exomes	PASS	NA	p.Ile702Thr	p.Ile702Thr	c.2105T>C	missense_variant	1	1	0	1	0	0	0	0	0	0	0	0	0	0	0	0	0	0	0	0	0	0	0	0	0	0	0	0	0	0	0	0	0	0	0	0	0	0
18	21124331	rs762802747	A	T	gnomAD Exomes	PASS	NA	p.Phe703Ile	p.Phe703Ile	c.2107T>A	missense_variant	1	1	0	1	0	0	0	0	0	0	0	0	0	0	0	0	0	0	0	0	0	0	0	0	0	0	0	0	1	0	1	0	0	0	0	0	0	0
18	21124328	rs1217878378	T	A	gnomAD Exomes	PASS	NA	p.Ile704Phe	p.Ile704Phe	c.2110A>T	missense_variant	1	1	1	0	0	0	0	0	1	1	0	0	0	0	0	0	0	0	0	0	0	0	0	0	0	0	0	0	0	0	0	0	0	0	0	0	0	0
18	21124321	rs112101747	A	G	gnomAD Exomes	PASS	NA	p.Val706Ala	p.Val706Ala	c.2117T>C	missense_variant	2	2	0	2	0	0	0	0	0	0	0	0	0	2	0	2	0	0	0	0	0	0	0	0	0	0	0	0	0	0	0	0	0	0	0	0	0	0
18	21124318	rs1299409461	T	C	gnomAD Exomes	PASS	NA	p.Gln707Arg	p.Gln707Arg	c.2120A>G	missense_variant	1	1	0	1	0	0	0	0	0	0	0	0	0	0	0	0	0	0	0	0	0	0	0	0	0	0	0	0	1	0	1	0	0	0	0	0	0	0
18	21123530	rs776682510	C	T	gnomAD Exomes	PASS	NA	p.Asp712Asn	p.Asp712Asn	c.2134G>A	missense_variant	1	1	0	1	0	0	0	0	0	0	0	0	0	0	0	0	0	0	0	0	0	0	0	0	0	0	0	0	1	0	1	0	0	0	0	0	0	0
18	21123529	rs1197210106	T	G	gnomAD Exomes	PASS	NA	p.Asp712Ala	p.Asp712Ala	c.2135A>C	missense_variant	1	1	0	1	0	0	0	0	0	0	0	0	0	0	0	0	0	0	0	0	0	0	0	0	0	0	0	0	0	0	0	0	0	0	0	0	0	0
18	21123521	rs1198471307	G	A	gnomAD Exomes	PASS	NA	p.Leu715Phe	p.Leu715Phe	c.2143C>T	missense_variant	1	1	0	1	0	0	0	0	0	0	0	0	0	0	0	0	0	0	0	0	0	0	0	0	0	0	0	0	1	0	1	0	0	0	0	0	0	0
18	21123510	rs1245528268	T	G	gnomAD Exomes	PASS	NA	p.Glu718Asp	p.Glu718Asp	c.2154A>C	missense_variant	3	3	2	1	0	0	0	0	0	0	0	0	0	0	0	0	0	0	0	0	0	0	0	0	0	0	0	0	0	0	0	0	0	0	0	0	0	0
18	21123493	rs1393388896	A	G	gnomAD Exomes	PASS	NA	p.Leu724Pro	p.Leu724Pro	c.2171T>C	missense_variant	1	1	0	1	0	0	0	0	0	0	0	0	0	0	0	0	0	0	0	0	0	0	0	0	0	0	0	0	1	0	1	0	0	0	0	0	0	0
18	21123467	rs398123284	G	GA	gnomAD Exomes	PASS	NA	p.Pro733SerfsTer10	p.Pro733SerfsTer10	c.2196dupT	frameshift_variant	2	2	2	0	0	0	0	0	0	0	0	0	0	0	0	0	0	0	0	0	0	0	0	0	0	0	0	0	2	2	0	0	0	0	0	0	0	0
18	21123455	rs201100763	G	C	gnomAD Exomes	PASS	NA	p.Leu737Val	p.Leu737Val	c.2209C>G	missense_variant	1	1	0	1	0	0	0	0	0	0	0	0	0	0	0	0	0	0	0	0	0	0	0	0	0	0	0	0	1	0	1	0	0	0	0	0	0	0
18	21123451	rs777286835	G	T	gnomAD Exomes	PASS	NA	p.Ser738Ter	p.Ser738Ter	c.2213C>A	stop_gained	2	2	2	0	0	0	0	0	0	0	0	0	0	0	0	0	0	0	0	0	0	0	0	2	2	0	0	0	0	0	0	0	0	0	0	0	0	0
18	21123451	rs777286835	G	A	gnomAD Exomes	PASS	NA	p.Ser738Leu	p.Ser738Leu	c.2213C>T	missense_variant	1	1	0	1	0	0	0	0	0	0	0	0	0	0	0	0	0	0	0	0	0	0	0	0	0	0	0	0	1	0	1	0	0	0	0	0	0	0
18	21123436	rs757862339	G	A	gnomAD Exomes	PASS	PASS	p.Thr743Ile	p.Thr743Ile	c.2228C>T	missense_variant	3	3	0	3	0	0	0	0	0	0	0	0	0	0	0	0	0	0	0	0	0	0	0	3	0	3	0	0	0	0	0	0	0	0	0	0	0	0
18	21123430	rs752386083	G	T	gnomAD Exomes	PASS	NA	p.Ala745Glu	p.Ala745Glu	c.2234C>A	missense_variant	2	2	1	1	0	0	0	0	0	0	0	0	0	0	0	0	0	0	2	1	1	0	0	0	0	0	0	0	0	0	0	0	0	0	0	0	0	0
18	21123422	rs764846263	A	T	gnomAD Exomes	PASS	NA	p.Leu748Ile	p.Leu748Ile	c.2242T>A	missense_variant	1	1	1	0	0	0	0	0	0	0	0	0	0	0	0	0	0	0	0	0	0	0	0	0	0	0	0	0	0	0	0	0	0	0	0	0	0	0
18	21121391	rs760482520	A	G	gnomAD Exomes	PASS	NA	p.Leu751Ser	p.Leu751Ser	c.2252T>C	missense_variant	1	1	1	0	0	0	0	0	0	0	0	0	0	0	0	0	0	0	0	0	0	0	0	0	0	0	0	0	1	1	0	0	0	0	0	0	0	0
18	21121374	rs777156729	C	T	gnomAD Exomes	PASS	NA	p.Val757Met	p.Val757Met	c.2269G>A	missense_variant	2	2	2	0	0	0	0	0	1	1	0	0	0	0	0	0	0	0	0	0	0	0	0	0	0	0	0	0	1	1	0	0	0	0	0	0	0	0
18	21121362	rs1199598211	A	T	gnomAD Exomes	PASS	NA	p.Ser761Thr	p.Ser761Thr	c.2281T>A	missense_variant	1	1	1	0	0	0	0	0	0	0	0	0	0	1	1	0	0	0	0	0	0	0	0	0	0	0	0	0	0	0	0	0	0	0	0	0	0	0
18	21121355	rs568942365	A	G	gnomAD Exomes	PASS	NA	p.Phe763Ser	p.Phe763Ser	c.2288T>C	missense_variant	1	1	0	1	0	0	0	0	0	0	0	0	0	0	0	0	0	0	0	0	0	0	0	1	0	1	0	0	0	0	0	0	0	0	0	0	0	0
18	21121352	rs773765255	G	A	gnomAD Exomes	PASS	NA	p.Ala764Val	p.Ala764Val	c.2291C>T	missense_variant	1	1	0	1	0	0	0	0	0	0	0	0	0	0	0	0	0	0	0	0	0	0	0	0	0	0	0	0	1	0	1	0	0	0	0	0	0	0
18	21121343	rs748589476	G	C	gnomAD Exomes	PASS	NA	p.Ala767Gly	p.Ala767Gly	c.2300C>G	missense_variant	1	1	1	0	0	0	0	0	1	1	0	0	0	0	0	0	0	0	0	0	0	0	0	0	0	0	0	0	0	0	0	0	0	0	0	0	0	0
18	21121328	rs1414202702	A	C	gnomAD Exomes	PASS	NA	p.Phe772Cys	p.Phe772Cys	c.2315T>G	missense_variant	1	1	1	0	0	0	0	0	0	0	0	0	0	0	0	0	0	0	0	0	0	0	0	1	1	0	0	0	0	0	0	0	0	0	0	0	0	0
18	21121326	rs779729326	G	A	gnomAD Exomes	PASS	NA	p.Leu773Phe	p.Leu773Phe	c.2317C>T	missense_variant	2	2	0	2	0	0	0	0	0	0	0	0	0	0	0	0	0	0	0	0	0	0	0	0	0	0	0	0	0	0	0	0	0	0	0	0	0	0
18	21121319	rs80358253	T	G	gnomAD Exomes	PASS	NA	p.Gln775Pro	p.Gln775Pro	c.2324A>C	missense_variant	2	2	1	1	0	0	0	0	0	0	0	0	0	0	0	0	0	0	0	0	0	0	0	0	0	0	0	0	2	1	1	0	0	0	0	0	0	0
18	21121313	rs750232059	G	T	gnomAD Exomes	PASS	NA	p.Thr777Asn	p.Thr777Asn	c.2330C>A	missense_variant	1	1	0	1	0	0	0	0	0	0	0	0	0	0	0	0	0	0	0	0	0	0	0	0	0	0	0	0	1	0	1	0	0	0	0	0	0	0
18	21121310	rs1191595283	C	T	gnomAD Exomes	PASS	NA	p.Cys778Tyr	p.Cys778Tyr	c.2333G>A	missense_variant	1	1	1	0	0	0	0	0	0	0	0	0	0	0	0	0	0	0	0	0	0	0	0	0	0	0	0	0	0	0	0	0	0	0	0	0	0	0
18	21121307	rs1473821426	A	C	gnomAD Exomes	PASS	NA	p.Phe779Cys	p.Phe779Cys	c.2336T>G	missense_variant	1	1	1	0	0	0	0	0	0	0	0	0	0	0	0	0	0	0	0	0	0	0	0	0	0	0	0	0	1	1	0	0	0	0	0	0	0	0
18	21121305	rs193182840	C	T	gnomAD Exomes	PASS	PASS	p.Val780Met	p.Val780Met	c.2338G>A	missense_variant	19	19	4	15	1	0	1	0	0	0	0	0	0	2	1	1	0	0	0	0	0	0	0	0	0	0	0	0	0	0	0	0	0	0	0	0	0	0
18	21121302	rs751489378	T	C	gnomAD Exomes	PASS	NA	p.Ser781Gly	p.Ser781Gly	c.2341A>G	missense_variant	1	1	1	0	0	0	0	0	0	0	0	0	0	0	0	0	0	0	0	0	0	0	0	0	0	0	0	0	1	1	0	0	0	0	0	0	0	0
18	21121294	rs759628748	C	G	gnomAD Exomes	PASS	NA	p.Leu783Phe	p.Leu783Phe	c.2349G>C	missense_variant	25	25	8	17	0	0	0	0	0	0	0	0	0	0	0	0	0	0	0	0	0	0	0	0	0	0	0	0	0	0	0	0	0	0	0	0	0	0
18	21121274	rs761014306	T	C	gnomAD Exomes	PASS	NA	p.Gln790Arg	p.Gln790Arg	c.2369A>G	missense_variant	1	1	1	0	0	0	0	0	1	1	0	0	0	0	0	0	0	0	0	0	0	0	0	0	0	0	0	0	0	0	0	0	0	0	0	0	0	0
18	21121272	rs1445395151	C	G	gnomAD Exomes	PASS	NA	p.Glu791Gln	p.Glu791Gln	c.2371G>C	missense_variant	1	1	0	1	0	0	0	0	0	0	0	0	0	0	0	0	0	0	0	0	0	0	0	0	0	0	0	0	1	0	1	0	0	0	0	0	0	0
18	21121169	rs1382329182	T	A	gnomAD Exomes	PASS	NA	p.Asn793Tyr	p.Asn793Tyr	c.2377A>T	missense_variant	1	1	1	0	0	0	0	0	0	0	0	0	0	0	0	0	0	0	0	0	0	0	0	1	1	0	0	0	0	0	0	0	0	0	0	0	0	0
18	21121166	rs762138254	G	A	gnomAD Exomes	PASS	NA	p.Arg794Trp	p.Arg794Trp	c.2380C>T	missense_variant	4	4	1	3	0	0	0	0	0	0	0	0	0	0	0	0	0	0	0	0	0	0	0	0	0	0	0	0	4	1	3	0	0	0	0	0	0	0
18	21121166	rs762138254	G	C	gnomAD Exomes	PASS	NA	p.Arg794Gly	p.Arg794Gly	c.2380C>G	missense_variant	1	1	1	0	0	0	0	0	0	0	0	0	0	1	1	0	0	0	0	0	0	0	0	0	0	0	0	0	0	0	0	0	0	0	0	0	0	0
18	21121165	rs774773219	C	T	gnomAD Exomes	PASS	PASS	p.Arg794Gln	p.Arg794Gln	c.2381G>A	missense_variant	4	4	2	2	0	0	0	0	0	0	0	0	0	0	0	0	0	0	0	0	0	0	0	1	1	0	0	0	3	1	2	0	0	0	0	0	0	0
18	21121160	rs1405553426	C	T	gnomAD Exomes	PASS	PASS	p.Asp796Asn	p.Asp796Asn	c.2386G>A	missense_variant	1	1	1	0	0	0	0	0	0	0	0	0	0	0	0	0	0	0	0	0	0	0	0	0	0	0	0	0	1	1	0	0	0	0	0	0	0	0
18	21121102	rs1293463478	C	T	gnomAD Exomes	PASS	NA	p.Ser815Asn	p.Ser815Asn	c.2444G>A	missense_variant	1	1	1	0	0	0	0	0	0	0	0	0	0	0	0	0	0	0	0	0	0	0	0	0	0	0	0	0	1	1	0	0	0	0	0	0	0	0
18	21121101	rs767708998	G	T	gnomAD Exomes	PASS	NA	p.Ser815Arg	p.Ser815Arg	c.2445C>A	missense_variant	1	1	1	0	0	0	0	0	0	0	0	0	0	0	0	0	0	0	0	0	0	0	0	0	0	0	0	0	1	1	0	0	0	0	0	0	0	0
18	21121090	rs751952669	C	A	gnomAD Exomes	PASS	NA	p.Arg819Leu	p.Arg819Leu	c.2456G>T	missense_variant	2	2	2	0	0	0	0	0	0	0	0	0	0	0	0	0	0	0	0	0	0	0	0	0	0	0	0	0	2	2	0	0	0	0	0	0	0	0
18	21121072	rs550562774	T	C	gnomAD Exomes	PASS	PASS	p.Tyr825Cys	p.Tyr825Cys	c.2474A>G	missense_variant	3	3	2	1	0	0	0	0	0	0	0	0	0	0	0	0	0	0	0	0	0	0	0	0	0	0	0	0	3	2	1	0	0	0	0	0	0	0
18	21121069	rs534104606	G	T	gnomAD Exomes	PASS	NA	p.Ser826Tyr	p.Ser826Tyr	c.2477C>A	missense_variant	1	1	0	1	0	0	0	0	1	0	1	0	0	0	0	0	0	0	0	0	0	0	0	0	0	0	0	0	0	0	0	0	0	0	0	0	0	0
18	21121066	rs769465374	G	A	gnomAD Exomes	PASS	NA	p.Pro827Leu	p.Pro827Leu	c.2480C>T	missense_variant	1	1	1	0	0	0	0	0	0	0	0	0	0	0	0	0	0	0	0	0	0	0	0	0	0	0	0	0	1	1	0	0	0	0	0	0	0	0
18	21121060	rs1478494768	A	G	gnomAD Exomes	PASS	NA	p.Leu829Pro	p.Leu829Pro	c.2486T>C	missense_variant	1	1	1	0	0	0	0	0	0	0	0	0	0	0	0	0	0	0	0	0	0	0	0	0	0	0	0	0	0	0	0	0	0	0	0	0	0	0
18	21121058	rs776483951	G	C	gnomAD Exomes	PASS	NA	p.Leu830Val	p.Leu830Val	c.2488C>G	missense_variant	1	1	1	0	0	0	0	0	0	0	0	0	0	0	0	0	0	0	0	0	0	0	0	0	0	0	0	0	1	1	0	0	0	0	0	0	0	0
18	21121057	rs770700616	A	C	gnomAD Exomes	PASS	NA	p.Leu830Arg	p.Leu830Arg	c.2489T>G	missense_variant	1	1	1	0	0	0	0	0	0	0	0	0	0	0	0	0	0	0	0	0	0	0	0	0	0	0	0	0	1	1	0	0	0	0	0	0	0	0
18	21121037	rs756239485	T	C	gnomAD Exomes	PASS	NA	p.Ile837Val	p.Ile837Val	c.2509A>G	missense_variant	1	1	0	1	0	0	0	0	0	0	0	0	0	0	0	0	0	0	0	0	0	0	0	0	0	0	0	0	1	0	1	0	0	0	0	0	0	0
18	21121031	rs757477471	C	G	gnomAD Exomes	PASS	NA	c.2514+1G>C		c.2514+1G>C	splice_donor_variant	1	1	0	1	0	0	0	0	1	0	1	0	0	0	0	0	0	0	0	0	0	0	0	0	0	0	0	0	0	0	0	0	0	0	0	0	0	0
18	21120492	rs190298665	A	G	gnomAD Exomes	PASS	NA	p.Phe842Leu	p.Phe842Leu	c.2524T>C	missense_variant	7	9	4	5	0	0	0	0	0	0	0	0	0	7	3	4	0	0	0	0	0	0	0	0	0	0	0	0	0	0	0	0	0	2	1	1	0	0
18	21120480	rs755554807	G	C	gnomAD Exomes	PASS	NA	p.Leu846Val	p.Leu846Val	c.2536C>G	missense_variant	1	1	1	0	0	0	0	0	0	0	0	0	0	1	1	0	0	0	0	0	0	0	0	0	0	0	0	0	0	0	0	0	0	0	0	0	0	0
18	21120466	rs542171272	G	C	gnomAD Exomes	PASS	NA	p.Ile850Met	p.Ile850Met	c.2550C>G	missense_variant	6	6	2	4	0	0	0	0	0	0	0	0	0	0	0	0	0	0	0	0	0	0	0	0	0	0	0	0	0	0	0	0	0	0	0	0	0	0
18	21120465	rs139297968	C	T	gnomAD Exomes	PASS	PASS	p.Ala851Thr	p.Ala851Thr	c.2551G>A	missense_variant	9	9	5	4	0	0	0	0	2	0	2	0	0	3	3	0	0	0	0	0	0	0	0	0	0	0	0	0	2	1	1	0	0	0	0	0	0	0
18	21120462	rs772967371	C	A	gnomAD Exomes	PASS	NA	p.Val852Phe	p.Val852Phe	c.2554G>T	missense_variant	1	1	1	0	0	0	0	0	0	0	0	0	0	0	0	0	0	0	0	0	0	0	0	1	1	0	0	0	0	0	0	0	0	0	0	0	0	0
18	21120449	rs1241975606	A	G	gnomAD Exomes	PASS	NA	p.Val856Ala	p.Val856Ala	c.2567T>C	missense_variant	1	1	0	1	0	0	0	0	0	0	0	0	0	0	0	0	0	0	0	0	0	0	0	0	0	0	0	0	1	0	1	0	0	0	0	0	0	0
18	21120443	rs768385986	A	G	gnomAD Exomes	PASS	PASS	p.Ile858Thr	p.Ile858Thr	c.2573T>C	missense_variant	2	2	0	2	0	0	0	0	0	0	0	0	0	0	0	0	0	0	0	0	0	0	0	0	0	0	0	0	2	0	2	0	0	0	0	0	0	0
18	21120426	rs749252565	G	A	gnomAD Exomes	PASS	NA	p.Leu864Phe	p.Leu864Phe	c.2590C>T	missense_variant	1	1	1	0	0	0	0	0	0	0	0	0	0	0	0	0	0	0	0	0	0	0	0	0	0	0	0	0	0	0	0	0	0	0	0	0	0	0
18	21120425	rs1456976290	A	G	gnomAD Exomes	PASS	NA	p.Leu864Pro	p.Leu864Pro	c.2591T>C	missense_variant	1	1	0	1	0	0	0	0	0	0	0	0	0	0	0	0	0	0	0	0	0	0	0	0	0	0	0	0	0	0	0	0	0	0	0	0	0	0
18	21120423	rs977397569	A	C	gnomAD Exomes	PASS	NA	p.Ser865Ala	p.Ser865Ala	c.2593T>G	missense_variant	5	5	1	4	0	0	0	0	0	0	0	0	0	5	1	4	0	0	0	0	0	0	0	0	0	0	0	0	0	0	0	0	0	0	0	0	0	0
18	21120422	rs1160114136	G	A	gnomAD Exomes	PASS	NA	p.Ser865Leu	p.Ser865Leu	c.2594C>T	missense_variant	1	1	0	1	0	0	0	0	0	0	0	0	0	0	0	0	0	0	0	0	0	0	0	0	0	0	0	0	1	0	1	0	0	0	0	0	0	0
18	21120420	rs771088243	T	C	gnomAD Exomes	PASS	NA	p.Met866Val	p.Met866Val	c.2596A>G	missense_variant	9	10	1	9	0	0	0	0	1	0	1	0	0	0	0	0	0	0	0	0	0	0	0	0	0	0	0	0	0	0	0	0	0	1	0	1	0	0
18	21120419	rs1181604094	A	G	gnomAD Exomes	PASS	NA	p.Met866Thr	p.Met866Thr	c.2597T>C	missense_variant	1	1	1	0	0	0	0	0	0	0	0	0	0	0	0	0	0	0	0	0	0	0	0	1	1	0	0	0	0	0	0	0	0	0	0	0	0	0
18	21120418	rs1019159514	C	A	gnomAD Exomes	PASS	PASS	p.Met866Ile	p.Met866Ile	c.2598G>T	missense_variant	1	1	1	0	0	0	0	0	0	0	0	0	0	0	0	0	0	0	0	0	0	0	0	0	0	0	0	0	1	1	0	0	0	0	0	0	0	0
18	21120413	rs1210438129	T	A	gnomAD Exomes	PASS	NA	p.Asp868Val	p.Asp868Val	c.2603A>T	missense_variant	1	1	0	1	0	0	0	0	0	0	0	0	0	0	0	0	0	0	0	0	0	0	0	0	0	0	0	0	1	0	1	0	0	0	0	0	0	0
18	21119949	rs372030650	T	A	gnomAD Exomes	PASS	PASS	p.Asp874Val	p.Asp874Val	c.2621A>T	missense_variant	10	12	5	7	0	0	0	0	0	0	0	0	0	1	0	1	0	0	0	0	0	0	0	0	0	0	0	0	9	4	5	0	0	2	1	1	0	0
18	21119935	rs904277386	T	C	gnomAD Exomes	PASS	NA	p.Ile879Val	p.Ile879Val	c.2635A>G	missense_variant	3	3	2	1	0	0	0	0	0	0	0	0	0	0	0	0	0	0	0	0	0	0	0	0	0	0	0	0	3	2	1	0	0	0	0	0	0	0
18	21119928	rs1404838666	T	G	gnomAD Exomes	PASS	NA	p.Gln881Pro	p.Gln881Pro	c.2642A>C	missense_variant	1	1	0	1	0	0	0	0	0	0	0	0	0	0	0	0	0	0	0	0	0	0	0	1	0	1	0	0	0	0	0	0	0	0	0	0	0	0
18	21119926	rs772140862	A	G	gnomAD Exomes	PASS	NA	p.Tyr882His	p.Tyr882His	c.2644T>C	missense_variant	1	1	0	1	0	0	0	0	0	0	0	0	0	1	0	1	0	0	0	0	0	0	0	0	0	0	0	0	0	0	0	0	0	0	0	0	0	0
18	21119925	rs748414541	T	C	gnomAD Exomes	PASS	NA	p.Tyr882Cys	p.Tyr882Cys	c.2645A>G	missense_variant	1	1	0	1	0	0	0	0	0	0	0	0	0	0	0	0	0	0	0	0	0	0	0	0	0	0	0	0	1	0	1	0	0	0	0	0	0	0
18	21119908	rs1191346899	G	A	gnomAD Exomes	PASS	NA	p.Pro888Ser	p.Pro888Ser	c.2662C>T	missense_variant	1	1	1	0	0	0	0	0	0	0	0	0	0	0	0	0	0	0	0	0	0	0	0	0	0	0	0	0	1	1	0	0	0	0	0	0	0	0
18	21119900	rs780592540	G	C	gnomAD Exomes	PASS	NA	p.Tyr890Ter	p.Tyr890Ter	c.2670C>G	stop_gained	2	2	2	0	0	0	0	0	0	0	0	0	0	0	0	0	0	0	0	0	0	0	0	0	0	0	0	0	2	2	0	0	0	0	0	0	0	0
18	21119893	rs756756960	G	T	gnomAD Exomes	PASS	NA	p.Leu893Met	p.Leu893Met	c.2677C>A	missense_variant	1	1	1	0	0	0	0	0	0	0	0	0	0	0	0	0	0	0	0	0	0	0	0	0	0	0	0	0	1	1	0	0	0	0	0	0	0	0
18	21119891	rs1259921448	C	CA	gnomAD Exomes	PASS	NA	p.Glu894GlyfsTer24	p.Glu894GlyfsTer24	c.2678dupT	frameshift_variant	1	1	1	0	0	0	0	0	0	0	0	0	0	0	0	0	0	0	0	0	0	0	0	0	0	0	0	0	1	1	0	0	0	0	0	0	0	0
18	21119860	rs776592337	C	T	gnomAD Exomes	PASS	NA	p.Gly904Arg	p.Gly904Arg	c.2710G>A	missense_variant	1	1	0	1	0	0	0	0	0	0	0	0	0	0	0	0	0	0	0	0	0	0	0	0	0	0	0	0	1	0	1	0	0	0	0	0	0	0
18	21119847	rs1166280606	A	G	gnomAD Exomes	PASS	NA	p.Val908Ala	p.Val908Ala	c.2723T>C	missense_variant	1	1	1	0	0	0	0	0	0	0	0	0	0	0	0	0	0	0	0	0	0	0	0	0	0	0	0	0	1	1	0	0	0	0	0	0	0	0
18	21119842	rs768999208	C	T	gnomAD Exomes	PASS	NA	p.Gly910Ser	p.Gly910Ser	c.2728G>A	missense_variant	2	2	1	1	0	0	0	0	0	0	0	0	0	0	0	0	0	0	0	0	0	0	0	0	0	0	0	0	2	1	1	0	0	0	0	0	0	0
18	21119794	rs564631426	CG	C	gnomAD Exomes	PASS	NA	p.Asn925LysfsTer11	p.Asn925LysfsTer11	c.2775delC	frameshift_variant	1	1	0	1	0	0	0	0	0	0	0	0	0	1	0	1	0	0	0	0	0	0	0	0	0	0	0	0	0	0	0	0	0	0	0	0	0	0
18	21119794	rs564631426	C	T	gnomAD Exomes	PASS	NA	p.Ala926Thr	p.Ala926Thr	c.2776G>A	missense_variant	3	3	1	2	0	0	0	0	0	0	0	0	0	0	0	0	0	0	0	0	0	0	0	1	0	1	0	0	2	1	1	0	0	0	0	0	0	0
18	21119790	rs753768576	G	A	gnomAD Exomes	PASS	NA	p.Ala927Val	p.Ala927Val	c.2780C>T	missense_variant	6	6	4	2	0	0	0	0	0	0	0	0	0	4	3	1	0	0	0	0	0	0	0	0	0	0	0	0	2	1	1	0	0	0	0	0	0	0
18	21119775	rs763294611	T	G	gnomAD Exomes	PASS	NA	p.Tyr932Ser	p.Tyr932Ser	c.2795A>C	missense_variant	1	1	0	1	0	0	0	0	1	0	1	0	0	0	0	0	0	0	0	0	0	0	0	0	0	0	0	0	0	0	0	0	0	0	0	0	0	0
18	21119429	rs786204714	C	T	gnomAD Exomes	PASS	PASS	p.Arg934Gln	p.Arg934Gln	c.2801G>A	missense_variant	1	1	0	1	0	0	0	0	0	0	0	0	0	0	0	0	0	0	0	0	0	0	0	0	0	0	0	0	1	0	1	0	0	0	0	0	0	0
18	21119423	rs1346748627	C	T	gnomAD Exomes	PASS	NA	p.Gly936Asp	p.Gly936Asp	c.2807G>A	missense_variant	1	1	1	0	0	0	0	0	0	0	0	0	0	0	0	0	0	0	0	0	0	0	0	0	0	0	0	0	1	1	0	0	0	0	0	0	0	0
18	21119411	rs143124972	G	A	gnomAD Exomes	PASS	NA	p.Ser940Leu	p.Ser940Leu	c.2819C>T	missense_variant	4	4	2	2	0	0	0	0	1	1	0	0	0	0	0	0	0	0	0	0	0	0	0	0	0	0	0	0	3	1	2	0	0	0	0	0	0	0
18	21119400	rs748837410	C	T	gnomAD Exomes	PASS	NA	p.Asp944Asn	p.Asp944Asn	c.2830G>A	missense_variant	3	3	1	2	0	0	0	0	0	0	0	0	0	2	1	1	0	0	0	0	0	0	0	0	0	0	0	0	1	0	1	0	0	0	0	0	0	0
18	21119397	rs1428599096	C	T	gnomAD Exomes	PASS	NA	p.Asp945Asn	p.Asp945Asn	c.2833G>A	missense_variant	2	2	1	1	0	0	0	0	0	0	0	0	0	0	0	0	0	0	0	0	0	0	0	0	0	0	0	0	2	1	1	0	0	0	0	0	0	0
18	21119390	rs1173546215	A	G	gnomAD Exomes	PASS	NA	p.Phe947Ser	p.Phe947Ser	c.2840T>C	missense_variant	1	1	0	1	0	0	0	0	0	0	0	0	0	0	0	0	0	0	0	0	0	0	0	0	0	0	0	0	1	0	1	0	0	0	0	0	0	0
18	21119388	rs1261939149	C	T	gnomAD Exomes	PASS	NA	p.Asp948Asn	p.Asp948Asn	c.2842G>A	missense_variant	1	1	0	1	0	0	0	0	1	0	1	0	0	0	0	0	0	0	0	0	0	0	0	0	0	0	0	0	0	0	0	0	0	0	0	0	0	0
18	21119382	rs120074135	C	T	gnomAD Exomes	PASS	NA	p.Val950Met	p.Val950Met	c.2848G>A	missense_variant	3	3	0	3	0	0	0	0	1	0	1	0	0	0	0	0	0	0	0	0	0	0	0	0	0	0	0	0	2	0	2	0	0	0	0	0	0	0
18	21119381	rs1057517978	A	C	gnomAD Exomes	PASS	NA	p.Val950Gly	p.Val950Gly	c.2849T>G	missense_variant	2	2	1	1	0	0	0	0	0	0	0	0	0	0	0	0	0	0	0	0	0	0	0	0	0	0	0	0	2	1	1	0	0	0	0	0	0	0
18	21119369	rs543206298	G	A	gnomAD Exomes	PASS	PASS	p.Ser954Leu	p.Ser954Leu	c.2861C>T	missense_variant	19	19	9	10	0	0	0	0	0	0	0	0	0	0	0	0	0	0	0	0	0	0	0	0	0	0	0	0	19	9	10	0	0	0	0	0	0	0
18	21119358	rs759826138	G	A	gnomAD Exomes	PASS	NA	p.Arg958Ter	p.Arg958Ter	c.2872C>T	stop_gained	1	1	1	0	0	0	0	0	0	0	0	0	0	1	1	0	0	0	0	0	0	0	0	0	0	0	0	0	0	0	0	0	0	0	0	0	0	0
18	21119357	rs120074132	C	T	gnomAD Exomes	PASS	NA	p.Arg958Gln	p.Arg958Gln	c.2873G>A	missense_variant	4	4	2	2	0	0	0	0	0	0	0	0	0	1	1	0	0	0	0	0	0	0	0	1	0	1	0	0	2	1	1	0	0	0	0	0	0	0
18	21119349	rs766770645	T	C	gnomAD Exomes	PASS	NA	p.Asn961Asp	p.Asn961Asp	c.2881A>G	missense_variant	1	1	1	0	0	0	0	0	0	0	0	0	0	0	0	0	0	0	0	0	0	0	0	0	0	0	0	0	1	1	0	0	0	0	0	0	0	0
18	21119327	rs773767253	T	C	gnomAD Exomes	PASS	PASS	p.Asn968Ser	p.Asn968Ser	c.2903A>G	missense_variant	5	5	0	5	0	0	0	0	2	0	2	0	0	0	0	0	0	0	0	0	0	0	0	1	0	1	0	0	2	0	2	0	0	0	0	0	0	0
18	21119321	rs761910746	G	A	gnomAD Exomes	PASS	NA	p.Ser970Leu	p.Ser970Leu	c.2909C>T	missense_variant	1	1	0	1	0	0	0	0	0	0	0	0	0	0	0	0	0	0	0	0	0	0	0	0	0	0	0	0	1	0	1	0	0	0	0	0	0	0
18	21119321	rs761910746	G	GAA	gnomAD Exomes	PASS	NA	p.Ser970PhefsTer14	p.Ser970PhefsTer14	c.2907_2908dupTT	frameshift_variant	1	1	0	1	0	0	0	0	1	0	1	0	0	0	0	0	0	0	0	0	0	0	0	0	0	0	0	0	0	0	0	0	0	0	0	0	0	0
18	21119318	rs1174215414	C	T	gnomAD Exomes	PASS	NA	c.2911+1G>A		c.2911+1G>A	splice_donor_variant	1	1	0	1	0	0	0	0	0	0	0	0	0	0	0	0	0	0	0	0	0	0	0	0	0	0	0	0	1	0	1	0	0	0	0	0	0	0
18	21118621	rs769570326	A	C	gnomAD Exomes	PASS	NA	p.Cys976Gly	p.Cys976Gly	c.2926T>G	missense_variant	1	1	0	1	0	0	0	0	0	0	0	0	0	0	0	0	0	0	0	0	0	0	0	0	0	0	0	0	1	0	1	0	0	0	0	0	0	0
18	21118615	rs28942108	G	A	gnomAD Exomes	PASS	NA	p.Arg978Cys	p.Arg978Cys	c.2932C>T	missense_variant	3	3	1	2	0	0	0	0	0	0	0	0	0	0	0	0	0	0	1	0	1	0	0	0	0	0	0	0	2	1	1	0	0	0	0	0	0	0
18	21118591	rs1364834942	C	T	gnomAD Exomes	PASS	NA	p.Gly986Ser	p.Gly986Ser	c.2956G>A	missense_variant	3	3	3	0	0	0	0	0	0	0	0	0	0	0	0	0	0	0	0	0	0	0	0	0	0	0	0	0	3	3	0	0	0	0	0	0	0	0
18	21118574	rs201118975	CT	C	gnomAD Exomes	PASS	NA	p.Gln991ArgfsTer6	p.Gln991ArgfsTer6	c.2972delA	frameshift_variant	2	2	1	1	0	0	0	0	0	0	0	0	0	0	0	0	0	0	0	0	0	0	0	0	0	0	0	0	2	1	1	0	0	0	0	0	0	0
18	21118573	rs80358254	C	A	gnomAD Exomes	PASS	NA	p.Gly992Trp	p.Gly992Trp	c.2974G>T	missense_variant	5	5	2	3	0	0	0	0	0	0	0	0	0	0	0	0	0	0	0	0	0	0	0	0	0	0	0	0	3	1	2	0	0	0	0	0	0	0
18	21118573	rs80358254	C	T	gnomAD Exomes	PASS	NA	p.Gly992Arg	p.Gly992Arg	c.2974G>A	missense_variant	4	4	1	3	0	0	0	0	0	0	0	0	0	0	0	0	0	0	0	0	0	0	0	0	0	0	0	0	3	0	3	0	0	0	0	0	0	0
18	21118573	rs80358254	C	G	gnomAD Exomes	PASS	PASS	p.Gly992Arg	p.Gly992Arg	c.2974G>C	missense_variant	12	12	3	9	0	0	0	0	1	1	0	0	0	0	0	0	0	0	0	0	0	0	0	0	0	0	0	0	4	1	3	0	0	0	0	0	0	0
18	21118573	rs80358254	CCT	C	gnomAD Exomes	PASS	PASS	p.Gln991ArgfsTer15	p.Gln991ArgfsTer15	c.2972_2973delAG	frameshift_variant	12	12	8	4	0	0	0	0	0	0	0	0	0	1	1	0	0	0	1	1	0	0	0	0	0	0	0	0	8	5	3	0	0	0	0	0	0	0
18	21118572	rs757534240	C	G	gnomAD Exomes	PASS	NA	p.Gly992Ala	p.Gly992Ala	c.2975G>C	missense_variant	1	1	0	1	0	0	0	0	0	0	0	0	0	0	0	0	0	0	0	0	0	0	0	0	0	0	0	0	1	0	1	0	0	0	0	0	0	0
18	21118568	rs775915490	TC	T	gnomAD Exomes	PASS	NA	p.Gly993GlufsTer4	p.Gly993GlufsTer4	c.2978delG	frameshift_variant	1	1	1	0	0	0	0	0	0	0	0	0	0	0	0	0	0	0	0	0	0	0	0	0	0	0	0	0	1	1	0	0	0	0	0	0	0	0
18	21118528	rs80358257	G	C	gnomAD Exomes	PASS	PASS	p.Pro1007Ala	p.Pro1007Ala	c.3019C>G	missense_variant	31	31	18	13	0	0	0	0	1	1	0	0	0	2	2	0	0	0	0	0	0	0	0	0	0	0	0	0	28	15	13	0	0	0	0	0	0	0
18	21118527	rs764789542	G	A	gnomAD Exomes	PASS	NA	p.Pro1007Leu	p.Pro1007Leu	c.3020C>T	missense_variant	1	1	0	1	0	0	0	0	0	0	0	0	0	0	0	0	0	0	0	0	0	0	0	0	0	0	0	0	0	0	0	0	0	0	0	0	0	0
18	21118516	rs770808201	A	T	gnomAD Exomes	PASS	NA	p.Cys1011Ser	p.Cys1011Ser	c.3031T>A	missense_variant	1	1	0	1	0	0	0	0	0	0	0	0	0	0	0	0	0	0	0	0	0	0	0	0	0	0	0	0	0	0	0	0	0	0	0	0	0	0
18	21118513		C	A	gnomAD Exomes	PASS	NA	p.Gly1012Cys	p.Gly1012Cys	c.3034G>T	missense_variant	1	1	1	0	0	0	0	0	1	1	0	0	0	0	0	0	0	0	0	0	0	0	0	0	0	0	0	0	0	0	0	0	0	0	0	0	0	0
18	21116841	rs771806960	C	A	gnomAD Exomes	PASS	NA	c.3042-1G>T		c.3042-1G>T	splice_acceptor_variant	1	1	0	1	0	0	0	0	0	0	0	0	0	0	0	0	0	0	0	0	0	0	0	0	0	0	0	0	0	0	0	0	0	0	0	0	0	0
18	21116838	rs761773567	C	A	gnomAD Exomes	PASS	NA	p.Gly1015Val	p.Gly1015Val	c.3044G>T	missense_variant	1	1	1	0	0	0	0	0	0	0	0	0	0	0	0	0	0	0	0	0	0	0	0	1	1	0	0	0	0	0	0	0	0	0	0	0	0	0
18	21116835	rs140211089	T	C	gnomAD Exomes	PASS	NA	p.His1016Arg	p.His1016Arg	c.3047A>G	missense_variant	1	1	1	0	0	0	0	0	1	1	0	0	0	0	0	0	0	0	0	0	0	0	0	0	0	0	0	0	0	0	0	0	0	0	0	0	0	0
18	21116830	rs146666146	C	T	gnomAD Exomes	PASS	PASS	p.Ala1018Thr	p.Ala1018Thr	c.3052G>A	missense_variant	6	6	3	3	0	0	0	0	0	0	0	0	0	0	0	0	0	0	0	0	0	0	0	0	0	0	0	0	6	3	3	0	0	0	0	0	0	0
18	21116826	rs781261962	T	C	gnomAD Exomes	PASS	NA	p.Tyr1019Cys	p.Tyr1019Cys	c.3056A>G	missense_variant	2	2	0	2	0	0	0	0	0	0	0	0	0	0	0	0	0	0	0	0	0	0	0	0	0	0	0	0	2	0	2	0	0	0	0	0	0	0
18	21116823	rs374719153	C	G	gnomAD Exomes	PASS	PASS	p.Ser1020Thr	p.Ser1020Thr	c.3059G>C	missense_variant	4	4	2	2	0	0	0	0	4	2	2	0	0	0	0	0	0	0	0	0	0	0	0	0	0	0	0	0	0	0	0	0	0	0	0	0	0	0
18	21116797	rs1274484561	GGC	G	gnomAD Exomes	PASS	NA	p.Gly1028AlafsTer22	p.Gly1028AlafsTer22	c.3083_3084delGC	frameshift_variant	1	1	1	0	0	0	0	0	0	0	0	0	0	0	0	0	0	0	0	0	0	0	0	0	0	0	0	0	1	1	0	0	0	0	0	0	0	0
18	21116752	rs767343173	C	T	gnomAD Exomes	PASS	PASS	p.Val1044Met	p.Val1044Met	c.3130G>A	missense_variant	12	13	7	6	0	0	0	0	0	0	0	0	0	1	0	1	0	0	0	0	0	0	0	11	6	5	0	0	0	0	0	0	0	1	1	0	0	0
18	21116744	rs1385614579	C	A	gnomAD Exomes	PASS	NA	p.Gln1046His	p.Gln1046His	c.3138G>T	missense_variant	1	1	1	0	0	0	0	0	0	0	0	0	0	0	0	0	0	0	0	0	0	0	0	0	0	0	0	0	1	1	0	0	0	0	0	0	0	0
18	21116722	rs80358258	C	T	gnomAD Exomes	PASS	NA	p.Ala1054Thr	p.Ala1054Thr	c.3160G>A	missense_variant	2	2	2	0	0	0	0	0	0	0	0	0	0	0	0	0	0	0	1	1	0	0	0	0	0	0	0	0	0	0	0	0	0	0	0	0	0	0
18	21116706	rs771000314	C	T	gnomAD Exomes	PASS	PASS	p.Arg1059Gln	p.Arg1059Gln	c.3176G>A	missense_variant	7	7	4	3	0	0	0	0	0	0	0	0	0	0	0	0	0	0	5	3	2	0	0	1	0	1	0	0	1	1	0	0	0	0	0	0	0	0
18	21116701		TAA	T	gnomAD Exomes	PASS	NA	p.Leu1060HisfsTer4	p.Leu1060HisfsTer4	c.3179_3180delTT	frameshift_variant	1	1	1	0	0	0	0	0	0	0	0	0	0	0	0	0	0	0	0	0	0	0	0	0	0	0	0	0	1	1	0	0	0	0	0	0	0	0
18	21116700	rs80358259	A	G	gnomAD Exomes	PASS	PASS	p.Ile1061Thr	p.Ile1061Thr	c.3182T>C	missense_variant	51	51	25	26	0	0	0	0	2	2	0	0	0	5	3	2	0	0	0	0	0	0	0	0	0	0	0	0	44	20	24	0	0	0	0	0	0	0
18	21116699	rs967206412	T	C	gnomAD Exomes	PASS	NA	p.Ile1061Met	p.Ile1061Met	c.3183A>G	missense_variant	1	1	1	0	0	0	0	0	0	0	0	0	0	1	1	0	0	0	0	0	0	0	0	0	0	0	0	0	0	0	0	0	0	0	0	0	0	0
18	21116685	rs772622214	G	T	gnomAD Exomes	PASS	NA	p.Thr1066Asn	p.Thr1066Asn	c.3197C>A	missense_variant	2	2	1	1	0	0	0	0	0	0	0	0	0	2	1	1	0	0	0	0	0	0	0	0	0	0	0	0	0	0	0	0	0	0	0	0	0	0
18	21116679	rs754323286	G	A	gnomAD Exomes	PASS	NA	p.Thr1068Ile	p.Thr1068Ile	c.3203C>T	missense_variant	13	14	8	6	0	0	0	0	0	0	0	0	0	0	0	0	0	0	0	0	0	0	0	0	0	0	0	0	13	8	5	0	0	1	0	1	0	0
18	21116653	rs750095738	G	A	gnomAD Exomes	PASS	NA	p.Arg1077Ter	p.Arg1077Ter	c.3229C>T	stop_gained	1	1	1	0	0	0	0	0	0	0	0	0	0	1	1	0	0	0	0	0	0	0	0	0	0	0	0	0	0	0	0	0	0	0	0	0	0	0
18	21116650	rs761667445	C	T	gnomAD Exomes	PASS	NA	p.Val1078Ile	p.Val1078Ile	c.3232G>A	missense_variant	1	1	0	1	0	0	0	0	0	0	0	0	0	0	0	0	0	0	0	0	0	0	0	0	0	0	0	0	0	0	0	0	0	0	0	0	0	0
18	21115666	rs886042268	T	C	gnomAD Exomes	PASS	NA	c.3246-2A>G		c.3246-2A>G	splice_acceptor_variant	1	1	0	1	0	0	0	0	0	0	0	0	0	1	0	1	0	0	0	0	0	0	0	0	0	0	0	0	0	0	0	0	0	0	0	0	0	0
18	21115664	rs761952957	A	T	gnomAD Exomes	PASS	NA	p.Ser1082Arg	p.Ser1082Arg	c.3246T>A	missense_variant	1	1	0	1	0	0	0	0	0	0	0	0	0	0	0	0	0	0	0	0	0	0	0	0	0	0	0	0	0	0	0	0	0	0	0	0	0	0
18	21115659	rs1364421307	AAC	A	gnomAD Exomes	PASS	NA	p.Phe1084LeufsTer12	p.Phe1084LeufsTer12	c.3249_3250delGT	frameshift_variant	1	1	1	0	0	0	0	0	0	0	0	0	0	0	0	0	0	0	0	0	0	0	0	0	0	0	0	0	1	1	0	0	0	0	0	0	0	0
18	21115645	rs374526072	C	T	gnomAD Exomes	PASS	NA	p.Glu1089Lys	p.Glu1089Lys	c.3265G>A	missense_variant	1	1	1	0	0	0	0	0	0	0	0	0	0	0	0	0	0	0	0	0	0	0	0	0	0	0	0	0	1	1	0	0	0	0	0	0	0	0
18	21115629	rs1338658857	A	G	gnomAD Exomes	PASS	NA	p.Ile1094Thr	p.Ile1094Thr	c.3281T>C	missense_variant	1	1	0	1	0	0	0	0	0	0	0	0	0	0	0	0	0	0	0	0	0	0	0	0	0	0	0	0	0	0	0	0	0	0	0	0	0	0
18	21115621	rs758829443	C	T	gnomAD Exomes	PASS	NA	p.Asp1097Asn	p.Asp1097Asn	c.3289G>A	missense_variant	1	1	1	0	0	0	0	0	0	0	0	0	0	0	0	0	0	0	0	0	0	0	0	0	0	0	0	0	0	0	0	0	0	0	0	0	0	0
18	21115620	rs1429928394	T	C	gnomAD Exomes	PASS	NA	p.Asp1097Gly	p.Asp1097Gly	c.3290A>G	missense_variant	1	1	1	0	0	0	0	0	0	0	0	0	0	0	0	0	0	0	0	0	0	0	0	1	1	0	0	0	0	0	0	0	0	0	0	0	0	0
18	21115606	rs1206085133	G	A	gnomAD Exomes	PASS	NA	p.Leu1102Phe	p.Leu1102Phe	c.3304C>T	missense_variant	1	1	0	1	0	0	0	0	0	0	0	0	0	0	0	0	0	0	0	0	0	0	0	0	0	0	0	0	1	0	1	0	0	0	0	0	0	0
18	21115588	rs752676141	C	T	gnomAD Exomes	PASS	PASS	p.Ala1108Thr	p.Ala1108Thr	c.3322G>A	missense_variant	4	4	2	2	1	0	1	0	0	0	0	0	0	0	0	0	0	0	0	0	0	0	0	0	0	0	0	0	0	0	0	0	0	0	0	0	0	0
18	21115587	rs765146280	G	A	gnomAD Exomes	PASS	NA	p.Ala1108Val	p.Ala1108Val	c.3323C>T	missense_variant	2	2	1	1	0	0	0	0	0	0	0	0	0	1	1	0	0	0	0	0	0	0	0	0	0	0	0	0	1	0	1	0	0	0	0	0	0	0
18	21115582	rs753725948	A	G	gnomAD Exomes	PASS	NA	p.Phe1110Leu	p.Phe1110Leu	c.3328T>C	missense_variant	2	2	1	1	0	0	0	0	0	0	0	0	0	0	0	0	0	0	0	0	0	0	0	0	0	0	0	0	2	1	1	0	0	0	0	0	0	0
18	21115566	rs1032965504	A	G	gnomAD Exomes	PASS	NA	p.Val1115Ala	p.Val1115Ala	c.3344T>C	missense_variant	1	1	1	0	0	0	0	0	1	1	0	0	0	0	0	0	0	0	0	0	0	0	0	0	0	0	0	0	0	0	0	0	0	0	0	0	0	0
18	21115564	rs1169342005	G	C	gnomAD Exomes	PASS	NA	p.Leu1116Val	p.Leu1116Val	c.3346C>G	missense_variant	1	1	1	0	0	0	0	0	0	0	0	0	0	0	0	0	0	0	0	0	0	0	0	0	0	0	0	0	1	1	0	0	0	0	0	0	0	0
18	21115558	rs1447323678	C	T	gnomAD Exomes	PASS	NA	p.Gly1118Ser	p.Gly1118Ser	c.3352G>A	missense_variant	1	1	0	1	0	0	0	0	0	0	0	0	0	0	0	0	0	0	0	0	0	0	0	1	0	1	0	0	0	0	0	0	0	0	0	0	0	0
18	21115555	rs1388678989	A	G	gnomAD Exomes	PASS	NA	p.Cys1119Arg	p.Cys1119Arg	c.3355T>C	missense_variant	1	1	0	1	0	0	0	0	0	0	0	0	0	0	0	0	0	0	0	0	0	0	0	0	0	0	0	0	1	0	1	0	0	0	0	0	0	0
18	21115546	rs148571882	A	G	gnomAD Exomes	PASS	PASS	p.Trp1122Arg	p.Trp1122Arg	c.3364T>C	missense_variant	2	2	2	0	0	0	0	0	2	2	0	0	0	0	0	0	0	0	0	0	0	0	0	0	0	0	0	0	0	0	0	0	0	0	0	0	0	0
18	21115537	rs770247765	C	A	gnomAD Exomes	PASS	NA	p.Val1125Phe	p.Val1125Phe	c.3373G>T	missense_variant	9	9	3	6	0	0	0	0	0	0	0	0	0	0	0	0	0	0	0	0	0	0	0	0	0	0	0	0	0	0	0	0	0	0	0	0	0	0
18	21115510	rs1310517469	C	A	gnomAD Exomes	PASS	NA	p.Val1134Phe	p.Val1134Phe	c.3400G>T	missense_variant	1	1	1	0	0	0	0	0	0	0	0	0	0	0	0	0	0	0	0	0	0	0	0	0	0	0	0	0	1	1	0	0	0	0	0	0	0	0
18	21115499	rs768299417	G	GT	gnomAD Exomes	PASS	NA	p.Asn1137LysfsTer121	p.Asn1137LysfsTer121	c.3410dupA	frameshift_variant	1	1	1	0	0	0	0	0	0	0	0	0	0	0	0	0	0	0	0	0	0	0	0	0	0	0	0	0	1	1	0	0	0	0	0	0	0	0
18	21115488	rs144725473	A	C	gnomAD Exomes	PASS	NA	p.Val1141Gly	p.Val1141Gly	c.3422T>G	missense_variant	1	1	1	0	0	0	0	0	0	0	0	0	0	0	0	0	0	0	0	0	0	0	0	0	0	0	0	0	1	1	0	0	0	0	0	0	0	0
18	21115485	rs778878523	A	G	gnomAD Exomes	PASS	NA	p.Met1142Thr	p.Met1142Thr	c.3425T>C	missense_variant	1	1	0	1	0	0	0	0	0	0	0	0	0	0	0	0	0	0	0	0	0	0	0	0	0	0	0	0	1	0	1	0	0	0	0	0	0	0
18	21115484	rs1165786597	C	T	gnomAD Exomes	PASS	NA	p.Met1142Ile	p.Met1142Ile	c.3426G>A	missense_variant	1	1	0	1	0	0	0	0	0	0	0	0	0	0	0	0	0	0	0	0	0	0	0	0	0	0	0	0	0	0	0	0	0	0	0	0	0	0
18	21115475	rs753637056	C	T	gnomAD Exomes	PASS	NA	p.Trp1145Ter	p.Trp1145Ter	c.3435G>A	stop_gained	3	3	1	2	0	0	0	0	0	0	0	0	0	0	0	0	0	0	0	0	0	0	0	0	0	0	0	0	3	1	2	0	0	0	0	0	0	0
18	21115466	rs764277503	A	C	gnomAD Exomes	PASS	NA	p.Ser1148Arg	p.Ser1148Arg	c.3444T>G	missense_variant	1	1	0	1	0	0	0	0	0	0	0	0	0	0	0	0	0	0	0	0	0	0	0	0	0	0	0	0	1	0	1	0	0	0	0	0	0	0
18	21115460	rs34715591	G	T	gnomAD Exomes	PASS	NA	p.Asn1150Lys	p.Asn1150Lys	c.3450C>A	missense_variant	1	1	0	1	0	0	0	0	0	0	0	0	0	0	0	0	0	0	0	0	0	0	0	0	0	0	0	0	1	0	1	0	0	0	0	0	0	0
18	21115459	rs765729815	C	T	gnomAD Exomes	PASS	PASS	p.Ala1151Thr	p.Ala1151Thr	c.3451G>A	missense_variant	1	1	1	0	0	0	0	0	0	0	0	0	0	0	0	0	0	0	0	0	0	0	0	0	0	0	0	0	0	0	0	0	0	0	0	0	0	0
18	21115451	rs1263493813	G	GGA	gnomAD Exomes	PASS	NA	p.Leu1154ProfsTer6	p.Leu1154ProfsTer6	c.3457_3458dupTC	frameshift_variant	1	1	0	1	0	0	0	0	0	0	0	0	0	0	0	0	0	0	0	0	0	0	0	0	0	0	0	0	1	0	1	0	0	0	0	0	0	0
18	21115447	rs760052578	C	T	gnomAD Exomes	PASS	NA	p.Val1155Ile	p.Val1155Ile	c.3463G>A	missense_variant	1	1	1	0	0	0	0	0	1	1	0	0	0	0	0	0	0	0	0	0	0	0	0	0	0	0	0	0	0	0	0	0	0	0	0	0	0	0
18	21115444	rs776916624	T	C	gnomAD Exomes	PASS	NA	p.Asn1156Asp	p.Asn1156Asp	c.3466A>G	missense_variant	1	1	0	1	0	0	0	0	0	0	0	0	0	0	0	0	0	0	0	0	0	0	0	0	0	0	0	0	0	0	0	0	0	0	0	0	0	0
18	21115443	rs28942105	T	C	gnomAD Exomes	PASS	NA	p.Asn1156Ser	p.Asn1156Ser	c.3467A>G	missense_variant	5	5	2	3	0	0	0	0	0	0	0	0	0	0	0	0	0	0	0	0	0	0	0	0	0	0	0	0	4	2	2	0	0	0	0	0	0	0
18	21115432	rs1405889589	C	A	gnomAD Exomes	PASS	NA	c.3477+1G>T		c.3477+1G>T	splice_donor_variant	1	1	1	0	0	0	0	0	0	0	0	0	0	0	0	0	0	0	0	0	0	0	0	0	0	0	0	0	1	1	0	0	0	0	0	0	0	0
18	21114508	rs748862167	C	A	gnomAD Exomes	PASS	NA	p.Val1165Leu	p.Val1165Leu	c.3493G>T	missense_variant	1	1	1	0	0	0	0	0	0	0	0	0	0	0	0	0	0	0	0	0	0	0	0	1	1	0	0	0	0	0	0	0	0	0	0	0	0	0
18	21114508	rs748862167	C	T	gnomAD Exomes	PASS	PASS	p.Val1165Met	p.Val1165Met	c.3493G>A	missense_variant	1	1	0	1	0	0	0	0	0	0	0	0	0	0	0	0	0	0	0	0	0	0	0	0	0	0	0	0	1	0	1	0	0	0	0	0	0	0
18	21114474	rs558264503	G	A	gnomAD Exomes	PASS	PASS	p.Thr1176Met	p.Thr1176Met	c.3527C>T	missense_variant	14	14	6	8	0	0	0	0	0	0	0	0	0	1	1	0	0	0	1	0	1	0	0	8	2	6	0	0	1	1	0	0	0	0	0	0	0	0
18	21114454	rs755029556	G	A	gnomAD Exomes	PASS	PASS	p.Arg1183Cys	p.Arg1183Cys	c.3547C>T	missense_variant	4	4	1	3	0	0	0	0	0	0	0	0	0	0	0	0	0	0	0	0	0	0	0	1	1	0	0	0	2	0	2	0	0	0	0	0	0	0
18	21114453	rs148035987	C	T	gnomAD Exomes	PASS	PASS	p.Arg1183His	p.Arg1183His	c.3548G>A	missense_variant	27	27	18	9	0	0	0	0	23	15	8	0	0	3	3	0	0	0	0	0	0	0	0	0	0	0	0	0	1	0	1	0	0	0	0	0	0	0
18	21114451	rs767795351	C	T	gnomAD Exomes	PASS	PASS	p.Val1184Met	p.Val1184Met	c.3550G>A	missense_variant	10	10	5	5	0	0	0	0	0	0	0	0	0	0	0	0	0	0	0	0	0	0	0	0	0	0	0	0	7	3	4	0	0	0	0	0	0	0
18	21114445	rs145297180	G	A	gnomAD Exomes	PASS	PASS	p.Arg1186Cys	p.Arg1186Cys	c.3556C>T	missense_variant	6	6	1	5	0	0	0	0	0	0	0	0	0	0	0	0	0	0	0	0	0	0	0	0	0	0	0	0	5	1	4	0	0	0	0	0	0	0
18	21114444	rs200444084	C	T	gnomAD Exomes	PASS	PASS	p.Arg1186His	p.Arg1186His	c.3557G>A	missense_variant	6	6	4	2	0	0	0	0	2	1	1	0	0	1	1	0	0	0	0	0	0	0	0	1	0	1	0	0	2	2	0	0	0	0	0	0	0	0
18	21114442	rs762517273	C	T	gnomAD Exomes	PASS	PASS	p.Ala1187Thr	p.Ala1187Thr	c.3559G>A	missense_variant	16	16	4	12	0	0	0	0	0	0	0	0	0	6	2	4	0	0	0	0	0	0	0	0	0	0	0	0	8	2	6	0	0	0	0	0	0	0
18	21114441	rs113371321	G	A	gnomAD Exomes	PASS	PASS	p.Ala1187Val	p.Ala1187Val	c.3560C>T	missense_variant	27	30	12	18	0	0	0	0	0	0	0	0	0	16	10	6	0	0	0	0	0	0	0	1	1	0	0	0	4	1	3	0	0	3	0	3	0	0
18	21114439	rs776701050	C	A	gnomAD Exomes	PASS	NA	p.Glu1188Ter	p.Glu1188Ter	c.3562G>T	stop_gained	3	3	0	3	0	0	0	0	0	0	0	0	0	0	0	0	0	0	0	0	0	0	0	0	0	0	0	0	3	0	3	0	0	0	0	0	0	0
18	21114438	rs758231839	TC	T	gnomAD Exomes	PASS	NA	p.Glu1188LysfsTer54	p.Glu1188LysfsTer54	c.3562delG	frameshift_variant	1	1	0	1	0	0	0	0	0	0	0	0	0	0	0	0	0	0	0	0	0	0	0	0	0	0	0	0	1	0	1	0	0	0	0	0	0	0
18	21114435	rs369098773	T	C	gnomAD Exomes	PASS	NA	p.Glu1189Gly	p.Glu1189Gly	c.3566A>G	missense_variant	5	5	0	5	0	0	0	0	0	0	0	0	0	0	0	0	0	0	0	0	0	0	0	0	0	0	0	0	5	0	5	0	0	0	0	0	0	0
18	21114433	rs746872141	C	A	gnomAD Exomes	PASS	NA	p.Ala1190Ser	p.Ala1190Ser	c.3568G>T	missense_variant	1	1	1	0	0	0	0	0	0	0	0	0	0	0	0	0	0	0	1	1	0	0	0	0	0	0	0	0	0	0	0	0	0	0	0	0	0	0
18	21114432	rs755225682	G	A	gnomAD Exomes	PASS	NA	p.Ala1190Val	p.Ala1190Val	c.3569C>T	missense_variant	1	1	1	0	0	0	0	0	0	0	0	0	0	0	0	0	0	0	1	1	0	0	0	0	0	0	0	0	0	0	0	0	0	0	0	0	0	0
18	21114432	rs755225682	G	C	gnomAD Exomes	PASS	NA	p.Ala1190Gly	p.Ala1190Gly	c.3569C>G	missense_variant	1	1	1	0	0	0	0	0	0	0	0	0	0	0	0	0	0	0	0	0	0	0	0	0	0	0	0	0	1	1	0	0	0	0	0	0	0	0
18	21114427	rs750323164	C	CAAGT	gnomAD Exomes	PASS	PASS	p.Ala1192ThrfsTer67	p.Ala1192ThrfsTer67	c.3570_3573dupACTT	frameshift_variant	3	3	2	1	0	0	0	0	0	0	0	0	0	0	0	0	0	0	0	0	0	0	0	0	0	0	0	0	3	2	1	0	0	0	0	0	0	0
18	21114421	rs780120393	T	C	gnomAD Exomes	PASS	NA	p.Met1194Val	p.Met1194Val	c.3580A>G	missense_variant	7	7	4	3	0	0	0	0	0	0	0	0	0	4	3	1	0	0	0	0	0	0	0	0	0	0	0	0	2	1	1	0	0	0	0	0	0	0
18	21114420	rs1162557536	A	G	gnomAD Exomes	PASS	NA	p.Met1194Thr	p.Met1194Thr	c.3581T>C	missense_variant	1	1	1	0	0	0	0	0	0	0	0	0	0	0	0	0	0	0	0	0	0	0	0	0	0	0	0	0	1	1	0	0	0	0	0	0	0	0
18	21114411	rs1234099104	G	T	gnomAD Exomes	PASS	NA	p.Ser1197Tyr	p.Ser1197Tyr	c.3590C>A	missense_variant	1	1	1	0	0	0	0	0	0	0	0	0	0	0	0	0	0	0	0	0	0	0	0	1	1	0	0	0	0	0	0	0	0	0	0	0	0	0
18	21114409	rs786200877	C	T	gnomAD Exomes	PASS	PASS	c.3591+1G>A		c.3591+1G>A	splice_donor_variant	3	3	1	2	0	0	0	0	0	0	0	0	0	0	0	0	0	0	0	0	0	0	0	0	0	0	0	0	3	1	2	0	0	0	0	0	0	0
18	21113463	rs778290511	G	C	gnomAD Exomes	PASS	NA	p.Leu1204Val	p.Leu1204Val	c.3610C>G	missense_variant	2	2	1	1	0	0	0	0	0	0	0	0	0	0	0	0	0	0	0	0	0	0	0	0	0	0	0	0	0	0	0	0	0	0	0	0	0	0
18	21113459	rs758902805	G	T	gnomAD Exomes	PASS	NA	p.Thr1205Lys	p.Thr1205Lys	c.3614C>A	missense_variant	2	2	1	1	0	0	0	0	0	0	0	0	0	0	0	0	0	0	0	0	0	0	0	0	0	0	0	0	2	1	1	0	0	0	0	0	0	0
18	21113458	rs912700776	TGTAA	T	gnomAD Exomes	PASS	NA	p.Leu1204GlnfsTer37	p.Leu1204GlnfsTer37	c.3611_3614delTTAC	frameshift_variant	3	3	2	1	0	0	0	0	0	0	0	0	0	0	0	0	0	0	0	0	0	0	0	0	0	0	0	0	3	2	1	0	0	0	0	0	0	0
18	21113454	rs140827681	AT	A	gnomAD Exomes	PASS	NA	p.Lys1206AsnfsTer36	p.Lys1206AsnfsTer36	c.3618delA	frameshift_variant	1	1	0	1	0	0	0	0	0	0	0	0	0	0	0	0	0	0	0	0	0	0	0	1	0	1	0	0	0	0	0	0	0	0	0	0	0	0
18	21113454	rs140827681	A	G	gnomAD Exomes	PASS	NA	p.Phe1207Leu	p.Phe1207Leu	c.3619T>C	missense_variant	1	1	1	0	0	0	0	0	1	1	0	0	0	0	0	0	0	0	0	0	0	0	0	0	0	0	0	0	0	0	0	0	0	0	0	0	0	0
18	21113453	rs764991360	A	G	gnomAD Exomes	PASS	NA	p.Phe1207Ser	p.Phe1207Ser	c.3620T>C	missense_variant	3	3	1	2	0	0	0	0	0	0	0	0	0	0	0	0	0	0	0	0	0	0	0	0	0	0	0	0	3	1	2	0	0	0	0	0	0	0
18	21113443	rs1178040336	A	C	gnomAD Exomes	PASS	PASS	p.Ile1210Met	p.Ile1210Met	c.3630T>G	missense_variant	3	3	2	1	0	0	0	0	0	0	0	0	0	3	2	1	0	0	0	0	0	0	0	0	0	0	0	0	0	0	0	0	0	0	0	0	0	0
18	21113439	rs753419933	C	A	gnomAD Exomes	PASS	NA	p.Val1212Leu	p.Val1212Leu	c.3634G>T	missense_variant	4	4	2	2	0	0	0	0	0	0	0	0	0	0	0	0	0	0	0	0	0	0	0	4	2	2	0	0	0	0	0	0	0	0	0	0	0	0
18	21113436	rs766178353	A	C	gnomAD Exomes	PASS	PASS	p.Leu1213Val	p.Leu1213Val	c.3637T>G	missense_variant	1	1	0	1	0	0	0	0	0	0	0	0	0	0	0	0	0	0	0	0	0	0	0	0	0	0	0	0	0	0	0	0	0	0	0	0	0	0
18	21113423	rs1250338527	T	A	gnomAD Exomes	PASS	NA	p.Lys1217Ile	p.Lys1217Ile	c.3650A>T	missense_variant	1	1	0	1	0	0	0	0	0	0	0	0	0	0	0	0	0	0	0	0	0	0	0	0	0	0	0	0	0	0	0	0	0	0	0	0	0	0
18	21113411	rs1266315135	A	T	gnomAD Exomes	PASS	NA	p.Phe1221Tyr	p.Phe1221Tyr	c.3662T>A	missense_variant	1	1	1	0	0	0	0	0	0	0	0	0	0	1	1	0	0	0	0	0	0	0	0	0	0	0	0	0	0	0	0	0	0	0	0	0	0	0
18	21113405	rs1312929475	A	G	gnomAD Exomes	PASS	NA	p.Ile1223Thr	p.Ile1223Thr	c.3668T>C	missense_variant	2	2	1	1	0	0	0	0	0	0	0	0	0	2	1	1	0	0	0	0	0	0	0	0	0	0	0	0	0	0	0	0	0	0	0	0	0	0
18	21113400	rs1300869996	A	C	gnomAD Exomes	PASS	NA	p.Tyr1225Asp	p.Tyr1225Asp	c.3673T>G	missense_variant	1	1	0	1	0	0	0	0	0	0	0	0	0	1	0	1	0	0	0	0	0	0	0	0	0	0	0	0	0	0	0	0	0	0	0	0	0	0
18	21113384	rs374150662	A	G	gnomAD Exomes	PASS	NA	p.Leu1230Ser	p.Leu1230Ser	c.3689T>C	missense_variant	6	6	2	4	0	0	0	0	0	0	0	0	0	0	0	0	0	0	0	0	0	0	0	0	0	0	0	0	6	2	4	0	0	0	0	0	0	0
18	21113366	rs761653115	C	T	gnomAD Exomes	PASS	NA	p.Gly1236Glu	p.Gly1236Glu	c.3707G>A	missense_variant	3	3	2	1	0	0	0	0	0	0	0	0	0	0	0	0	0	0	0	0	0	0	0	0	0	0	0	0	3	2	1	0	0	0	0	0	0	0
18	21113364	rs775550233	C	T	gnomAD Exomes	PASS	NA	p.Ala1237Thr	p.Ala1237Thr	c.3709G>A	missense_variant	1	1	1	0	0	0	0	0	0	0	0	0	0	0	0	0	0	0	0	0	0	0	0	0	0	0	0	0	0	0	0	0	0	0	0	0	0	0
18	21113355	rs745892286	C	T	gnomAD Exomes	PASS	NA	p.Gly1240Arg	p.Gly1240Arg	c.3718G>A	missense_variant	1	1	0	1	0	0	0	0	0	0	0	0	0	0	0	0	0	0	0	0	0	0	0	0	0	0	0	0	0	0	0	0	0	0	0	0	0	0
18	21113335	rs767959682	GAC	G	gnomAD Exomes	PASS	NA	p.Val1246LeufsTer11	p.Val1246LeufsTer11	c.3736_3737delGT	frameshift_variant	2	2	0	2	0	0	0	0	0	0	0	0	0	0	0	0	0	0	0	0	0	0	0	0	0	0	0	0	2	0	2	0	0	0	0	0	0	0
18	21113332	rs760004573	T	TA	gnomAD Exomes	PASS	NA	p.Leu1247PhefsTer11	p.Leu1247PhefsTer11	c.3740dupT	frameshift_variant	1	1	1	0	0	0	0	0	0	0	0	0	0	1	1	0	0	0	0	0	0	0	0	0	0	0	0	0	0	0	0	0	0	0	0	0	0	0
18	21113327	rs774943545	CTGAG	C	gnomAD Exomes	PASS	NA	p.Leu1248ValfsTer3	p.Leu1248ValfsTer3	c.3742_3745delCTCA	frameshift_variant	8	8	6	2	0	0	0	0	0	0	0	0	0	0	0	0	0	0	7	6	1	0	0	0	0	0	0	0	0	0	0	0	0	0	0	0	0	0
18	21113324	rs1183621548	T	C	gnomAD Exomes	PASS	NA	p.Tyr1250Cys	p.Tyr1250Cys	c.3749A>G	missense_variant	1	1	0	1	0	0	0	0	0	0	0	0	0	0	0	0	0	0	0	0	0	0	0	1	0	1	0	0	0	0	0	0	0	0	0	0	0	0
18	21112234	rs1162710138	T	C	gnomAD Exomes	PASS	NA	p.Lys1257Glu	p.Lys1257Glu	c.3769A>G	missense_variant	1	1	0	1	0	0	0	0	0	0	0	0	0	0	0	0	0	0	0	0	0	0	0	1	0	1	0	0	0	0	0	0	0	0	0	0	0	0
18	21112231	rs1312265779	C	A	gnomAD Exomes	PASS	NA	p.Ala1258Ser	p.Ala1258Ser	c.3772G>T	missense_variant	1	1	1	0	0	0	0	0	0	0	0	0	0	0	0	0	0	0	0	0	0	0	0	0	0	0	0	0	1	1	0	0	0	0	0	0	0	0
18	21112230	rs767400384	G	A	gnomAD Exomes	PASS	NA	p.Ala1258Val	p.Ala1258Val	c.3773C>T	missense_variant	1	1	1	0	0	0	0	0	1	1	0	0	0	0	0	0	0	0	0	0	0	0	0	0	0	0	0	0	0	0	0	0	0	0	0	0	0	0
18	21112227	rs946681004	T	G	gnomAD Exomes	PASS	NA	p.Lys1259Thr	p.Lys1259Thr	c.3776A>C	missense_variant	1	1	1	0	0	0	0	0	0	0	0	0	0	0	0	0	0	0	0	0	0	0	0	1	1	0	0	0	0	0	0	0	0	0	0	0	0	0
18	21112209	rs751251790	T	A	gnomAD Exomes	PASS	PASS	p.Glu1265Val	p.Glu1265Val	c.3794A>T	missense_variant	5	6	4	2	0	0	0	0	0	0	0	0	0	0	0	0	0	0	0	0	0	0	0	5	3	2	0	0	0	0	0	0	0	1	1	0	0	0
18	21112207	rs376164368	G	A	gnomAD Exomes	PASS	NA	p.Arg1266Ter	p.Arg1266Ter	c.3796C>T	stop_gained	1	1	0	1	0	0	0	0	0	0	0	0	0	0	0	0	0	0	0	0	0	0	0	0	0	0	0	0	0	0	0	0	0	0	0	0	0	0
18	21112197	rs776893646	C	G	gnomAD Exomes	PASS	NA	p.Gly1269Ala	p.Gly1269Ala	c.3806G>C	missense_variant	1	1	0	1	0	0	0	0	0	0	0	0	0	0	0	0	0	0	0	0	0	0	0	0	0	0	0	0	0	0	0	0	0	0	0	0	0	0
18	21112197	rs776893646	C	T	gnomAD Exomes	PASS	NA	p.Gly1269Glu	p.Gly1269Glu	c.3806G>A	missense_variant	1	1	1	0	0	0	0	0	1	1	0	0	0	0	0	0	0	0	0	0	0	0	0	0	0	0	0	0	0	0	0	0	0	0	0	0	0	0
18	21112194	rs766749740	G	T	gnomAD Exomes	PASS	NA	p.Thr1270Lys	p.Thr1270Lys	c.3809C>A	missense_variant	1	1	1	0	0	0	0	0	0	0	0	0	0	0	0	0	0	0	0	0	0	0	0	0	0	0	0	0	1	1	0	0	0	0	0	0	0	0
18	21112192	rs140527006	C	G	gnomAD Exomes	PASS	PASS	p.Glu1271Gln	p.Glu1271Gln	c.3811G>C	missense_variant	4	4	1	3	0	0	0	0	4	1	3	0	0	0	0	0	0	0	0	0	0	0	0	0	0	0	0	0	0	0	0	0	0	0	0	0	0	0
18	21112191	rs773448915	T	G	gnomAD Exomes	PASS	NA	p.Glu1271Ala	p.Glu1271Ala	c.3812A>C	missense_variant	4	4	4	0	0	0	0	0	2	2	0	0	0	0	0	0	0	0	0	0	0	0	0	1	1	0	0	0	1	1	0	0	0	0	0	0	0	0
18	21112189	rs200264267	G	A	gnomAD Exomes	PASS	PASS	p.Arg1272Cys	p.Arg1272Cys	c.3814C>T	missense_variant	7	7	5	2	0	0	0	0	0	0	0	0	0	0	0	0	0	0	0	0	0	0	0	5	3	2	0	0	0	0	0	0	0	0	0	0	0	0
18	21112188	rs563385810	C	T	gnomAD Exomes	PASS	NA	p.Arg1272His	p.Arg1272His	c.3815G>A	missense_variant	10	10	6	4	0	0	0	0	5	2	3	0	0	0	0	0	0	0	0	0	0	0	0	0	0	0	0	0	4	3	1	0	0	0	0	0	0	0
18	21112185	rs374032318	T	C	gnomAD Exomes	PASS	NA	p.Glu1273Gly	p.Glu1273Gly	c.3818A>G	missense_variant	4	5	4	1	0	0	0	0	0	0	0	0	0	4	3	1	0	0	0	0	0	0	0	0	0	0	0	0	0	0	0	0	0	1	1	0	0	0
18	21112183	rs544089597	G	A	gnomAD Exomes	PASS	NA	p.Arg1274Trp	p.Arg1274Trp	c.3820C>T	missense_variant	8	8	6	2	0	0	0	0	0	0	0	0	0	6	4	2	0	0	0	0	0	0	0	1	1	0	0	0	1	1	0	0	0	0	0	0	0	0
18	21112170	rs780691371	A	G	gnomAD Exomes	PASS	NA	p.Phe1278Ser	p.Phe1278Ser	c.3833T>C	missense_variant	2	2	2	0	0	0	0	0	0	0	0	0	0	0	0	0	0	0	0	0	0	0	0	0	0	0	0	0	2	2	0	0	0	0	0	0	0	0
18	21112169	rs756788252	G	C	gnomAD Exomes	PASS	NA	p.Phe1278Leu	p.Phe1278Leu	c.3834C>G	missense_variant	1	1	0	1	0	0	0	0	0	0	0	0	0	0	0	0	0	0	0	0	0	0	0	0	0	0	0	0	1	0	1	0	0	0	0	0	0	0
18	21109693	rs756057852	T	C	gnomAD Exomes	PASS	NA	c.87-2A>G		c.87-2A>G	splice_acceptor_variant	1	1	0	1	0	0	0	0	0	0	0	0	0	0	0	0	0	0	0	0	0	0	0	0	0	0	0	0	1	0	1	0	0	0	0	0	0	0
18	21109692	rs201307667	C	T	gnomAD Exomes	PASS	NA	c.87-1G>A		c.87-1G>A	splice_acceptor_variant	10	10	2	8	0	0	0	0	1	1	0	0	0	0	0	0	0	0	0	0	0	0	0	0	0	0	0	0	9	1	8	0	0	0	0	0	0	0
18	21166301	rs752896980	C	T	gnomAD Exomes	PASS	NA	p.Ala3Thr	p.Ala3Thr	c.7G>A	missense_variant	3	3	3	0	0	0	0	0	0	0	0	0	0	0	0	0	0	0	0	0	0	0	0	0	0	0	0	0	3	3	0	0	0	0	0	0	0	0
18	21140333	rs1230538609	C	A	gnomAD Exomes	PASS	NA	p.Gly248Val	p.Gly248Val	c.743G>T	missense_variant	2	2	2	0	0	0	0	0	0	0	0	0	0	0	0	0	0	0	0	0	0	0	0	0	0	0	0	0	2	2	0	0	0	0	0	0	0	0
18	21123463	rs757475924	C	A	gnomAD Exomes	PASS	NA	p.Ser734Ile	p.Ser734Ile	c.2201G>T	missense_variant	20	21	12	9	0	0	0	0	0	0	0	0	0	14	7	7	0	0	0	0	0	0	0	0	0	0	0	0	6	4	2	0	0	1	1	0	0	0
18	21116775	rs28942104	G	A	gnomAD Exomes	PASS	NA	p.Thr1036Met	p.Thr1036Met	c.3107C>T	missense_variant	7	7	3	4	0	0	0	0	0	0	0	0	0	0	0	0	0	0	0	0	0	0	0	0	0	0	0	0	7	3	4	0	0	0	0	0	0	0
18	21116686	rs747903100	T	C	gnomAD Exomes	PASS	NA	p.Thr1066Ala	p.Thr1066Ala	c.3196A>G	missense_variant	6	6	1	5	0	0	0	0	0	0	0	0	0	0	0	0	0	0	0	0	0	0	0	0	0	0	0	0	6	1	5	0	0	0	0	0	0	0
18	21115431	rs772898831	A	G	gnomAD Exomes	PASS	NA	c.3477+2T>C		c.3477+2T>C	splice_donor_variant	2	2	1	1	0	0	0	0	0	0	0	0	0	0	0	0	0	0	0	0	0	0	0	2	1	1	0	0	0	0	0	0	0	0	0	0	0	0
18	21114495	rs139612110	C	A	gnomAD Exomes	PASS	NA	p.Ser1169Ile	p.Ser1169Ile	c.3506G>T	missense_variant	1	1	0	1	0	0	0	0	1	0	1	0	0	0	0	0	0	0	0	0	0	0	0	0	0	0	0	0	0	0	0	0	0	0	0	0	0	0
18	21114480	rs780175800	G	A	gnomAD Exomes	PASS	NA	p.Ala1174Val	p.Ala1174Val	c.3521C>T	missense_variant	1	1	1	0	0	0	0	0	0	0	0	0	0	0	0	0	0	0	1	1	0	0	0	0	0	0	0	0	0	0	0	0	0	0	0	0	0	0
[truncated: 7 more columns]
